# Supplementary material for: ALS-associated RNA-binding proteins promote UNC13A transcription through REST downregulation
Source: EMBO J. 2025 Jul 24;44(17):4745–71. doi: 10.1038/s44318-025-00506-0 (PMC12402202; doi:10.1038/s44318-025-00506-0)
Supplement: Supplementary file 1 — Table EV1 [file 44318_2025_506_MOESM1_ESM.xlsx]

## Sheet: Sheet1
Table EV1. Commonly downregulated genes in RBP-KO cells predicted to be REST targets. This table lists 38 genes downregulated in all three RBP-KO cell lines and predicted as direct REST targets based on binding peaks within ±1 kb of the TSS, identified via ChIP-Atlas (https://chip-atlas.org). Genes are ranked by average REST binding scores from ChIP-seq data.
User_ID	ensembl_ID	symbol	Average Binding Score
NM_001011718	ENSG00000260903	XKR7	1868.59
NM_006650	ENSG00000145920	CPLX2	1699.45
NM_001355573	ENSG00000277200	CCDC92B	1637.21
NM_020814	ENSG00000144583	MARCHF4	1606.57
NM_012324	ENSG00000008735	MAPK8IP2	1603.08
NM_018711	ENSG00000166111	SVOP	1575.85
NM_001258311	ENSG00000177614	PGBD5	1575.49
NM_004644	ENSG00000103723	AP3B2	1570.62
NM_173641	ENSG00000183317	EPHA10	1560.81
NM_002143	ENSG00000121905	HPCA	1553.21
NM_182548	ENSG00000197753	LHFPL5	1536.04
NR_104162	ENSG00000108309	RUNDC3A	1446.56
NM_003180	ENSG00000129990	SYT5	1431.38
NM_015980	ENSG00000170091	NSG2	1424.15
NM_173519	ENSG00000177182	CLVS1	1415.91
NM_080723	ENSG00000152954	NRSN1	1384.48
NM_001308388	ENSG00000144550	CPNE9	1332.94
NM_207311	ENSG00000135127	BICDL1	1326.67
NM_001145287	ENSG00000112038	OPRM1	1300.04
NM_033510	ENSG00000140323	DISP2	1293.15
NM_001080421	ENSG00000130477	UNC13A	1290.29
NM_006690	ENSG00000125966	MMP24	1276.51
NM_033129	ENSG00000215397	SCRT2	1261.8
NM_012285	ENSG00000089558	KCNH4	1240.24
NM_004975	ENSG00000158445	KCNB1	1206.3
NM_003458	ENSG00000164061	BSN	1199.5
NM_031309	ENSG00000284923	SCRT1	1163.32
NM_006078	ENSG00000166862	CACNG2	1160.34
NM_001098722	ENSG00000168243	GNG4	1117.62
NM_020971	ENSG00000160460	SPTBN4	1071.87
NM_014692	ENSG00000103184	SEC14L5	1069.56
NM_139072	ENSG00000187957	DNER	1067.74
NM_001112741	ENSG00000129159	KCNC1	1050.77
NM_152479	ENSG00000174521	TTC9B	1050.02
NM_003179	ENSG00000102003	SYP	1042.62
NM_001371529	ENSG00000196990	FAM163B	1038.71
NM_007232	ENSG00000101180	HRH3	1014.85
NM_006651	ENSG00000168993	CPLX1	1008.91
