# Supplementary material for: ALS-associated RNA-binding proteins promote UNC13A transcription through REST downregulation
Source: EMBO J. 2025 Jul 24;44(17):4745–71. doi: 10.1038/s44318-025-00506-0 (PMC12402202; doi:10.1038/s44318-025-00506-0)
Supplement: Supplementary file 2 — Table EV2 [file 44318_2025_506_MOESM2_ESM.xlsx]

## Sheet: Sheet1
Table EV2. List of primers used in this study Sequences of primers used for RT-PCR, qPCR, and ChIP-qPCR experiments. The corresponding targets, primer sequences, and the figures in which each was used are indicated.‘Fig. Sx’ indicates the corresponding figure in the Appendix.
Application	Target	Forward (5’-3’)	Reverse (5’-3’)	Figures
RT-PCR/qPCR	UNC13A-FL	GGACGTGTGGTACAACCTGG	GTGTACTGGACATGGTACGGG	Fig.1D, 1F, 2B, 2D-G, 4H, 6E, 6I
	UNC13A-CE1	TGGATGGAGAGATGGAACCT	GGGCTGTCTCATCGTAGTAAAC	Fig.2A, 2C
	UNC13A-CE2	CAGCCCTAACCACTCAGGATT	TCATCACTCATTCATCTGTTCAATC	Fig. S3A
	STMN2	AGCTGTCCATGCTGTCACTG	GGTGGCTTCAAGATCAGCTC	Fig. S1E
	UNC13A-pre mRNA	GGGAGCTCAGACTGGGAAAG	TCTGATTGGCTCCCTAGGCT	Fig. S3E, S3F
	hnRNPL	GGTCGCAGTGTATGTTTGATG	GGCGTTTGTTGGGGTTGCT	Fig. S3C, S3D
	REST	CTTTGTCCTTACTCAAGTTCTCAG	ACCTGTCTTGCATGGCGGGTTA	Fig.3E, 6C, 6D, 6H
	GAPDH	AGGTGAAGGTCGGAGTCAAC	GACAAGCTTCCCGTTCTCAG	Fig. 1D, 1F, 2A-E, 3E, 4H and Fig. S1E, S3A, S3C, S3D, S5A, S5B, S5C
	18S rRNA	GGCCCTGTAATTGGAATGAGTC	CCAAGATCCAACTACGAGCTT	Fig. 2F, 2G, 5A
	UNC13A_CE-flanking	CAACCTGGACAAGCGAACTG	GGGCTGTCTCATCGTAGTAAAC	Fig.2B
	ACTB	TGCCGACAGGATGCAGAAG	GCCGATCCACACGGAGTACTT	Fig.S7A, S7B
ChIP-qPCR	UNC13A gene body	GCGTTTGCCAATCCCTACAC	ATCTGTAGCGGCAGACTGTG	Fig. S3B
	UNC13A intergenic region	ACCATGTATTGTTTGCTAAGGAGC	TGCCTCTCCCCAATCTCATAA	Fig. S3B
	UNC13A promoter	TACCAGGGCAGGAATGTCCA	AGGTTTCCTCCTGTGCAGAC	Fig. S3B
	SynapsinI promoter	GGTGCTGAAGCTGGCAGT	TGGGTTTTAGGACCAGGATG	Fig. S3B
