# Supplementary material for: ALS-associated RNA-binding proteins promote UNC13A transcription through REST downregulation
Source: EMBO J. 2025 Jul 24;44(17):4745–71. doi: 10.1038/s44318-025-00506-0 (PMC12402202; doi:10.1038/s44318-025-00506-0)
Supplement: Supplementary file 5 — Dataset EV1 [file 44318_2025_506_MOESM5_ESM.xlsx]

## Sheet: Figure legend
Dataset EV1. The results of k-means clustering of RNA-seq This file contains z-score normalized expression values from RNA-seq of wild-type (WT) and four RBP-KO cell lines (TDP-43-KO, MATR3-KO, FUS-KO, hnRNPA1-KO). Each gene is annotated with its Ensembl ID, gene symbol, and cluster number from k-means analysis. Cluster 1 includes genes commonly downregulated in all four KO lines (see Fig. 1B).

## Sheet: EV1
User_ID	ensembl_ID	symbol	WT_1	WT_2	TARDBPKO_1	TARDBPKO_2	MATR3KO_1	MATR3KO_2	FUSKO_1	FUSKO_2	hnRNPA1KO_1	hnRNPA1KO_2	cluster
NM_001719	ENSG00000101144	BMP7	3.92141	4.04001	-2.99898	-2.95088	-3.82206	-4.6455	2.66334	2.31694	0.879076	0.596639	1
NM_001159522	ENSG00000214652	ZNF727	4.7467	4.64798	-1.99839	-2.56825	-1.99733	-2.56825	-1.59139	-2.56825	2.17968	1.71751	1
NM_020814	ENSG00000144583	MARCHF4	5.41953	5.51115	-0.887869	-0.605787	-2.13824	-3.43479	-1.01341	-1.10926	-0.572522	-1.1688	1
NM_001195278	ENSG00000261115	TMEM178B	5.25562	5.24704	-1.48626	-1.51923	-2.15552	-3.45207	-1.48692	-1.12655	0.307419	0.41647	1
NM_001306142	ENSG00000288204	HMX1	4.08983	3.95777	-3.31354	-3.31354	0.73391	0.760677	-3.31354	-2.39389	1.10482	1.68749	1
NM_194286	ENSG00000139767	SRRM4	3.36756	3.27402	1.06423	1.25898	-4.79164	-4.21135	1.6052	1.03437	-1.08893	-1.51244	1
NM_021165	ENSG00000198797	BRINP2	4.65959	4.55453	1.40222	1.60898	-2.03351	-2.01329	-1.67684	-2.3338	-2.45002	-1.71787	1
NM_015980	ENSG00000170091	NSG2	4.08768	3.98022	1.23978	1.11316	-3.09174	-3.06689	-3.0082	-2.4522	0.615973	0.582208	1
NM_021599	ENSG00000087116	ADAMTS2	4.20958	4.45437	-2.71396	-3.28383	-2.30495	-1.97033	-0.32457	0.0260182	0.90574	1.00193	1
NM_080723	ENSG00000152954	NRSN1	3.99412	4.06778	-1.70308	-2.72458	-1.70041	-4.25	1.00833	0.759355	0.0960569	0.452435	1
NM_006078	ENSG00000166862	CACNG2	5.05617	4.98227	-1.38384	-1.38384	-1.38384	-1.38384	-1.38384	-1.38384	-0.351556	-1.38384	1
NR_024281	NR_024281	NR_024281	4.96589	5.01004	-0.997988	-1.0197	-1.40436	-1.395	-0.99842	-1.44338	-1.36872	-1.34836	1
NM_015879	ENSG00000177511	ST8SIA3	4.07749	4.03973	0.113635	0.494255	-3.79319	-3.51415	-0.301842	-0.85453	-0.0971899	-0.164211	1
NM_001276451	ENSG00000165606	DRGX	3.52741	3.44973	-0.611612	-0.654487	-2.2155	-4.84513	-0.91547	-0.654378	1.52666	1.39279	1
NM_001288662	ENSG00000072832	CRMP1	4.24092	4.07237	-2.97169	-3.39348	-0.816818	-1.05428	-0.742728	-0.775063	0.571468	0.869307	1
NM_018711	ENSG00000166111	SVOP	4.5544	4.60123	-1.4355	-1.8573	-1.84188	-2.4128	-0.447647	-0.369868	0.225577	-1.01621	1
NM_003061	ENSG00000187122	SLIT1	4.51529	4.61004	-0.948127	-2.25181	-1.44568	-2.19796	0.0269868	-0.149792	-0.851319	-1.30763	1
NM_007115	ENSG00000123610	TNFAIP6	1.4595	1.32022	1.29399	1.18416	-4.87149	-4.53688	1.05755	1.25446	0.712643	1.12585	1
NM_006634	ENSG00000168899	VAMP5	0.654524	0.32169	1.90406	1.86012	-4.5019	-4.5019	1.45218	1.28969	0.882324	0.639219	1
NM_033129	ENSG00000215397	SCRT2	4.10518	3.98842	-1.01677	-1.75591	-2.31141	-2.31141	-1.74183	-0.834602	0.993787	0.884552	1
NR_038080	NR_038080	NR_038080	3.62285	4.12691	-0.217137	-0.615772	-0.737945	-1.60923	0.705238	0.565135	-3.45059	-2.38947	1
NM_020949	ENSG00000013293	SLC7A14	3.99442	4.09577	0.179748	0.139689	-2.6003	-3.17121	-0.304672	-1.12829	-0.659325	-0.545834	1
NM_001005850	ENSG00000127903	ZNF835	2.64511	2.72559	-1.83709	-0.881554	-3.6119	-3.6119	0.514004	0.623312	1.67912	1.75531	1
NR_029420	NR_029420	NR_029420	1.87974	1.49276	1.3901	1.89114	-4.17978	-4.17978	-0.578789	-0.247472	1.14925	1.38283	1
NM_001011718	ENSG00000260903	XKR7	3.9567	4.01925	-1.03395	-0.645836	-2.54757	-2.94018	0.346042	-0.648089	0.037163	-0.543537	1
NM_016148	ENSG00000161681	SHANK1	4.09116	4.15529	-1.87825	-1.91886	-1.13977	-1.4572	-1.07339	-1.66821	0.675026	0.214198	1
NM_033064	ENSG00000167654	ATCAY	4.13617	3.95901	-1.71472	-1.61458	-0.526982	-0.435276	-2.11305	-2.15684	0.0559321	0.410337	1
NM_001010917	ENSG00000155265	GOLGA7B	4.02554	3.92974	0.276446	0.687326	-2.6573	-1.63909	-0.953362	-0.832004	-1.20756	-1.62974	1
NM_003802	ENSG00000006788	MYH13	1.11556	1.05169	0.134835	0.361117	-4.10717	-4.10717	2.40126	2.28385	0.396756	0.469284	1
NM_002246	ENSG00000171303	KCNK3	3.66408	3.59406	0.753055	1.21153	-0.386946	-0.607787	-2.62944	-2.55166	-1.01261	-2.03428	1
NM_031309	ENSG00000284923	SCRT1	4.13884	4.02239	-0.781055	-0.469949	-1.94402	-2.69629	0.0763817	-1.00123	-0.389142	-0.955928	1
NM_213596	ENSG00000139445	FOXN4	4.20069	3.97631	-0.835873	-0.746267	-0.548625	-1.34797	-0.749524	-0.3919	-1.15752	-2.39931	1
NM_020988	ENSG00000087258	GNAO1	3.56988	3.59377	1.12537	1.07494	-1.08672	-0.930315	-1.46117	-1.22538	-2.30755	-2.35282	1
NM_001376262	ENSG00000110076	NRXN2	4.0905	3.93022	-1.9789	-1.28031	-1.97785	-0.751455	-0.994742	-0.671031	0.0896055	-0.456033	1
NM_001105541	ENSG00000104722	NEFM	1.53284	1.3971	0.788241	0.886571	-2.40705	-2.66565	-2.42724	-2.30043	2.48251	2.7131	1
NM_001170738_2	NM_001170738_2	NM_001170738_2	3.88015	3.67848	-0.247675	0.00388871	-1.40324	-2.38212	-0.248354	-0.504384	-1.02154	-1.75521	1
NM_173641	ENSG00000183317	EPHA10	3.85264	3.71606	-0.472161	-1.47127	-0.249677	-0.713269	-2.02677	-2.02677	0.0213917	-0.63018	1
NM_001080421	ENSG00000130477	UNC13A	3.84152	3.85801	-0.865449	-0.932354	-1.17241	-2.4188	-0.256072	-0.892369	-0.742711	-0.419361	1
NM_000362	ENSG00000100234	TIMP3	2.67699	2.79292	0.217553	0.233359	-2.6223	-3.55473	-0.819871	-1.2281	1.18476	1.11942	1
NM_033223	ENSG00000182256	GABRG3	2.72379	2.87776	-2.3271	-2.3271	-1.75618	-2.3271	1.38464	1.47293	0.184794	0.0935432	1
NM_173598	ENSG00000171435	KSR2	2.70312	2.89888	-2.25998	-1.3044	-2.25998	-2.25998	-0.965861	0.30175	2.04852	1.09792	1
NM_001128636	ENSG00000225968	ELFN1	2.79114	2.81087	-1.94564	-2.5155	-1.94459	-2.5155	1.02675	0.340811	1.03465	0.917013	1
NM_004386	ENSG00000130287	NCAN	3.67496	3.5767	-1.01322	-1.16488	-1.70682	-2.36153	-0.62865	-1.00827	0.191723	0.439993	1
NM_006317	ENSG00000176788	BASP1	2.16101	1.87231	0.853342	0.872117	-3.62646	-2.31297	-1.41524	-1.58353	1.45784	1.72159	1
NM_001271604	ENSG00000154118	JPH3	3.51041	3.54294	-1.9729	-1.49753	-1.45972	-1.58872	0.066886	-0.199277	0.0664083	-0.468507	1
NM_004248	ENSG00000119973	PRLHR	3.52393	3.42217	-0.721511	-0.743227	-1.6988	-1.6988	-1.6988	-1.16691	0.813085	-0.0311207	1
NR_146077	NR_146077	NR_146077	2.92446	3.26254	-2.03864	-2.03864	0.510948	1.408	-1.46906	-1.50674	-0.410793	-0.642055	1
NM_001080409	ENSG00000213973	ZNF99	1.63129	1.66699	1.38478	1.50068	-2.27346	-2.27346	-2.27346	-2.27346	1.48603	1.42406	1
NM_145811	ENSG00000075429	CACNG5	3.29606	3.50667	-0.139014	-0.521211	-1.92834	-2.32694	0.0520377	-0.240472	-0.687384	-1.01141	1
NM_001137608	ENSG00000186777	ZNF732	2.01869	1.95275	1.19946	0.918335	-3.06807	-3.63898	-0.358979	-0.0905562	0.591326	0.476032	1
NM_006158	ENSG00000277586	NEFL	2.12086	1.96578	-1.17127	-0.991047	-1.41174	-0.936161	-2.10616	-2.1338	2.20226	2.46127	1
NM_001258311	ENSG00000177614	PGBD5	3.19196	3.3063	-0.256383	0.0477524	-1.71072	-1.79115	-1.43501	-1.93017	0.256461	0.320958	1
NM_007232	ENSG00000101180	HRH3	3.15533	3.119	-0.962906	-0.994245	-1.44116	-2.73771	0.863277	0.204796	-0.364471	-0.841905	1
NM_144575	ENSG00000162949	CAPN13	2.53608	2.35909	1.79739	2.05302	-1.74566	-1.74566	-1.17609	-1.21376	-1.74566	-1.11875	1
NM_015082	ENSG00000053108	FSTL4	3.36601	3.41371	-0.509095	-0.65286	-1.50021	-1.20059	-0.85593	-2.05234	-0.0504734	0.0417806	1
NR_033263	NR_033263	NR_033263	3.33437	3.42032	-1.54899	-1.54899	-0.570108	-1.54899	0.225195	-0.324027	-0.516705	-0.922073	1
NM_001362	ENSG00000197406	DIO3	3.08344	3.13227	-1.99636	-2.01073	-0.789136	-0.990633	0.0948349	0.982203	-1.20564	-0.300242	1
NM_001080418	ENSG00000116544	DLGAP3	3.33752	3.2273	-0.345479	-0.924989	-2.16567	-1.31492	-0.645179	-0.868541	-0.435859	0.135813	1
NM_173519	ENSG00000177182	CLVS1	2.98665	3.13554	-0.834997	-1.81229	-1.81229	-1.81229	-0.518174	-0.121134	0.0409664	0.748019	1
NM_020780	ENSG00000204624	DISP3	2.8014	2.86551	-1.58423	-1.00306	-0.775461	-1.33299	-2.08091	-1.13312	1.05462	1.18824	1
NR_033890	NR_033890	NR_033890	0.651906	0.789254	1.41979	1.3339	-3.39086	-3.38149	1.01539	0.878258	0.00480398	0.679043	1
NM_002298	ENSG00000136167	LCP1	1.27864	1.21772	0.579206	0.318804	-3.00145	-3.74075	1.16667	1.27396	0.543138	0.364065	1
NM_032727	ENSG00000148798	INA	2.83993	2.6975	0.271896	0.0842579	-2.56961	-2.60508	-0.464335	-0.692461	0.114361	0.323537	1
NM_001195528	ENSG00000261594	TPBGL	2.50739	3.02424	0.0281491	1.45473	-2.1063	-0.308985	-1.53672	-2.1063	-0.745715	-0.210491	1
NM_015529	ENSG00000079931	MOXD1	1.82573	2.48945	1.1489	1.17901	-2.13189	-2.13189	-2.13189	-1.59999	0.924141	0.428419	1
NM_001355573	ENSG00000277200	CCDC92B	3.21435	3.35324	-0.150444	0.0177685	-1.07197	-1.59433	-0.698012	-0.604997	-1.42159	-1.04402	1
NM_001322818	ENSG00000156687	UNC5D	2.47279	2.52	-1.76687	-0.646392	-1.19595	-1.76687	-1.76687	-0.847219	1.75073	1.24666	1
NM_001371273	ENSG00000144460	NYAP2	2.53496	2.60114	-0.605246	-1.3342	-2.28817	-2.27407	1.27323	1.06714	-0.512389	-0.462402	1
NM_015557	ENSG00000116254	CHD5	2.55855	2.67684	-0.2048	-0.651426	-2.31572	-1.24695	-1.37757	-1.76728	1.23622	1.09214	1
NM_002143	ENSG00000121905	HPCA	3.46271	3.07403	-1.34015	-1.36186	-1.02089	0.2558	-1.02332	-0.439702	-0.956857	-0.649757	1
NM_182572	ENSG00000152467	ZSCAN1	2.37492	2.16881	-1.65855	-1.65855	-1.65855	-1.65855	-0.681687	-0.738893	1.44212	2.06892	1
NM_004189	ENSG00000168875	SOX14	3.48864	3.23062	-0.912443	-0.912443	-0.912443	-0.332158	-0.912443	-0.912443	-0.912443	-0.912443	1
NR_110744	NR_110744	NR_110744	2.39217	2.01677	1.64131	0.510406	-2.27011	-2.27011	-1.29325	-1.73821	0.368266	0.642757	1
NM_207363	ENSG00000176771	NCKAP5	1.54862	1.76815	0.22251	-0.249086	-2.51116	-2.90976	1.70296	1.79149	-0.43401	-0.929732	1
NM_025055	ENSG00000288407	CCDC33	2.57839	2.76015	-1.02144	-1.21951	-2.28725	-2.14831	0.746815	0.509367	0.0191805	0.0626122	1
NM_012152	ENSG00000171517	LPAR3	2.20682	2.18757	-0.368698	-0.489883	-2.20146	-2.91772	1.10109	1.27304	0.0195978	-0.810361	1
NM_017677	ENSG00000102043	MTMR8	1.20088	0.815406	-0.0337145	-0.204954	-3.08086	-3.08086	1.62912	1.40456	0.562746	0.787677	1
NR_110558	NR_110558	NR_110558	2.11831	2.48694	-1.14555	-1.17689	-2.34944	-2.34007	1.03595	1.09384	0.0896198	0.187274	1
NM_000815	ENSG00000187730	GABRD	2.98046	3.11272	-0.362397	0.125625	-0.621618	-0.504015	-0.724247	-0.467865	-1.44355	-2.09512	1
NM_006690	ENSG00000125966	MMP24	3.14871	3.0241	-0.115964	-0.179735	-1.73674	-1.44702	-0.859894	-1.06672	-0.478275	-0.288461	1
NM_006581	ENSG00000172461	FUT9	2.63926	3.12151	-1.76939	-1.00321	-1.45013	-1.7537	0.0207754	-0.0799322	0.00797627	0.266849	1
NR_040039	NR_040039	NR_040039	2.79616	3.05023	0.3313	0.57545	-1.12999	-1.44351	-1.44351	-0.911608	-1.44351	-0.381025	1
NM_000077	ENSG00000147889	CDKN2A	2.77272	2.80809	0.564961	0.3069	-0.906698	-0.213791	-1.89053	-2.20325	-0.70285	-0.535562	1
NM_207577	ENSG00000171533	MAP6	2.25523	2.28459	-2.25837	-2.14247	0.576585	0.880015	-1.18018	-1.61466	0.572795	0.62646	1
NM_015686	ENSG00000130054	NALF2	3.03265	2.78448	0.484694	0.377721	-1.37645	-1.35759	-0.511811	-1.70822	-0.885024	-0.840447	1
NM_015267	ENSG00000111249	CUX2	3.08134	2.76487	-1.30053	-1.30053	-1.30053	-1.30053	-0.730949	-0.0755649	0.836024	-0.67361	1
NM_001371529	ENSG00000196990	FAM163B	2.71925	2.66171	-1.95506	-1.56935	-0.649116	-1.07444	0.434334	1.0235	-0.305089	-1.28574	1
NM_001143678	ENSG00000118515	SGK1	2.26532	2.37244	0.925017	1.05347	-0.840949	-0.307362	-2.61804	-2.08614	-0.0415211	-0.722232	1
NM_001080407	ENSG00000166105	GLB1L3	2.79834	2.78079	-1.71295	-1.15745	-1.71295	-0.719971	0.0612347	-0.0217931	0.33521	-0.650468	1
NM_170706	ENSG00000157064	NMNAT2	3.1358	2.76244	-0.325666	-0.747459	-1.30296	-1.30296	-0.733382	-1.30296	0.0576237	-0.240478	1
NM_000727	ENSG00000108878	CACNG1	2.46417	2.84894	-0.0914181	0.202294	-1.30544	-1.64507	-0.126867	0.489924	-2.0818	-0.754738	1
NM_001006943	ENSG00000070886	EPHA8	2.52758	2.89051	-0.904178	-1.35088	-0.581009	-1.00317	0.592499	0.37184	-0.488696	-2.05451	1
NR_044993	NR_044993	NR_044993	2.31889	2.87827	-1.24224	0.087565	-0.568672	-1.5439	0.669378	0.486963	-1.17629	-1.90996	1
NM_001329971	ENSG00000160321	ZNF208	2.07689	2.13783	-0.251374	-0.286618	-2.5368	-2.5368	0.00939027	-0.211274	1.22269	0.376067	1
NM_001317406	ENSG00000132164	SLC6A11	2.08119	2.05733	1.48916	1.34956	-1.52769	-1.93741	-1.50049	-1.57839	-0.0927677	-0.340498	1
NM_001112741	ENSG00000129159	KCNC1	2.81975	2.70079	0.274666	0.591524	-1.13559	-1.34576	-1.18374	-1.53766	-0.889787	-0.29419	1
NM_021599_2	NM_021599_2	NM_021599_2	2.86391	3.01063	-1.24161	-1.24161	-0.670695	-0.661327	-1.24161	-0.321959	0.11897	-0.614697	1
NM_001080423	ENSG00000144596	GRIP2	2.21651	2.16553	-1.18299	-1.22258	-1.61907	-1.59473	1.42832	1.43599	-0.808045	-0.81893	1
NM_018702	ENSG00000185736	ADARB2	2.43052	2.91017	-1.62737	-1.62737	0.340835	-1.62737	-0.650509	-0.150561	-0.266786	0.268438	1
NM_001242450	ENSG00000056487	PHF21B	2.95007	2.83006	-0.483108	-1.08812	-0.799836	-1.04307	-0.68827	-1.43692	0.219947	-0.460764	1
NM_006650	ENSG00000145920	CPLX2	2.99395	2.78896	-0.226761	-1.01467	-1.01467	-1.01467	-1.01467	-0.0950206	-1.01467	-0.387759	1
NR_027481	NR_027481	NR_027481	1.01293	0.989332	0.288937	0.287582	-2.5765	-3.19147	0.356395	0.573585	1.0838	1.1754	1
NM_001098812	ENSG00000164402	SEPTIN8	2.15301	2.51293	-1.21546	-2.64593	-0.770119	-1.07034	0.313331	0.296579	0.267271	0.158716	1
NM_006651	ENSG00000168993	CPLX1	2.87925	2.77583	-0.469881	-0.423503	-0.843269	-0.720426	-0.215613	-0.423022	-1.22957	-1.3298	1
NR_133946	NR_133946	NR_133946	2.56823	2.9453	-0.683522	0.149266	-1.25339	-1.25339	-0.276526	-0.721487	-0.221102	-1.25339	1
NM_003015	ENSG00000120057	SFRP5	2.41582	2.79243	-1.19088	-1.19088	0.105665	0.60643	-1.19088	0.0340783	-1.19088	-1.19088	1
NR_131245	NR_131245	NR_131245	0.67913	0.522728	1.33837	0.848527	-2.44748	-3.15987	0.358774	0.191711	0.639705	1.02841	1
NM_182581	ENSG00000171722	SPATA46	2.57933	3.04984	-0.782233	-0.796597	-0.373216	-0.771812	-0.375236	-0.432443	-0.745532	-1.3521	1
NR_145488	NR_145488	NR_145488	2.19232	1.87796	-1.41438	-0.858879	-1.41438	-1.41438	-0.844802	-0.88248	1.54802	1.211	1
NM_020752	ENSG00000151025	GPR158	1.51778	1.27389	0.336709	-0.131734	-1.8752	-1.8752	-1.30562	-1.3433	1.70678	1.69589	1
NR_026547	NR_026547	NR_026547	2.55249	2.64297	-0.340146	-0.60678	-1.33226	-0.875351	0.376788	-0.014001	-1.01405	-1.38966	1
NM_001039775	ENSG00000176092	CRYBG2	2.1858	2.65095	-0.520453	-0.806605	-0.518324	-0.761561	0.971315	-0.718686	-2.07506	-0.407376	1
NM_007374	ENSG00000184302	SIX6	2.54241	2.25851	-0.688386	-0.0376727	0.268924	0.29564	-2.18151	-1.41001	-0.591578	-0.456335	1
NM_001372	ENSG00000007174	DNAH9	2.56745	2.49928	-1.44117	-0.88567	-1.44117	-0.860884	-0.464309	-0.216208	-0.408886	0.651566	1
NR_027148	NR_027148	NR_027148	2.53709	2.8612	-0.893786	-0.338286	-0.893786	-0.893786	-0.324208	-0.893786	-0.893786	-0.26687	1
NR_120606	NR_120606	NR_120606	2.97363	2.40332	-0.249308	-0.819172	-0.819172	-0.819172	-0.819172	-0.819172	-0.212607	-0.819172	1
NM_001012279	ENSG00000214338	SOGA3	2.02229	2.05032	-1.69262	-1.6831	-0.897034	-0.908508	-0.483255	-0.615686	1.17111	1.03648	1
NM_032609	ENSG00000131055	COX4I2	2.38445	2.30397	-0.899118	-1.87641	-1.30549	-0.562913	0.78465	0.166519	-0.515828	-0.479823	1
NM_080552	ENSG00000101438	SLC32A1	2.33285	2.60544	-0.165319	-0.504379	0.317134	0.115636	-1.45996	-0.928057	-0.853391	-1.45996	1
NM_002232	ENSG00000177272	KCNA3	2.56646	2.46916	-1.07297	-0.517471	-1.07297	-1.07297	-0.503393	-1.07297	0.287612	-0.0104893	1
NM_080390	ENSG00000184905	TCEAL2	1.96967	1.78767	-0.426908	-2.39271	-1.09616	-0.595399	-0.427562	-0.915904	1.0575	1.0398	1
NM_001252338	ENSG00000280641	CDH4	2.46233	2.50771	-1.00546	-1.00546	-0.0265803	-1.00546	-1.00546	-1.00546	0.0268224	0.0570199	1
NM_002472	ENSG00000133020	MYH8	1.19706	1.4199	-0.738907	-0.913063	-2.03354	-2.03354	1.41586	1.33975	-0.180287	0.526766	1
NM_001348441	NM_001348441	NM_001348441	2.51421	2.17081	0.40899	0.0180099	-1.15454	-0.732479	-0.748596	-1.72546	-0.693173	-0.0577734	1
NR_110207	NR_110207	NR_110207	2.16344	2.45415	-1.18818	-1.92732	0.288144	-0.323828	0.0633722	-0.605078	-0.109575	-0.815132	1
NM_198560	ENSG00000156959	LHFPL4	2.50733	2.36055	-0.0798451	-0.225345	-1.35316	-1.25097	-0.035911	-0.226506	-0.709804	-0.986338	1
NM_014571	ENSG00000163909	HEYL	1.74581	2.23537	1.09353	0.608877	-0.997353	-1.56827	-0.998693	-0.343309	-0.207687	-1.56827	1
NM_004519	ENSG00000184156	KCNQ3	2.45307	1.07687	-1.53028	-0.974782	-1.53028	-1.53028	0.680938	-0.0534741	0.517876	0.890357	1
NR_108099	NR_108099	NR_108099	1.62223	2.14661	-0.31374	-0.082954	-1.60838	-1.02809	-1.0388	-1.60838	1.25389	0.657606	1
NM_002523	ENSG00000106236	NPTX2	1.66459	1.90256	1.12071	1.08865	-1.25143	-1.86831	-1.12243	-1.18286	-0.0890297	-0.262453	1
NM_018980	ENSG00000127366	TAS2R5	2.10026	2.15499	0.0110536	-0.88561	-0.854298	-1.09753	0.635342	0.612806	-1.80447	-0.872539	1
NM_003936	ENSG00000171450	CDK5R2	2.37854	2.31609	-1.22836	-1.13588	-0.806813	-0.99757	0.411136	0.20835	-0.511881	-0.633612	1
NM_012342	ENSG00000095739	BAMBI	1.92804	1.57624	-1.4006	-1.28407	0.15494	0.798027	-1.45548	-1.67479	0.623462	0.73424	1
NR_002833	NR_002833	NR_002833	1.66183	1.3594	0.396288	-0.432949	-0.299111	0.0829055	-2.94923	-1.21902	0.820431	0.579459	1
NM_018667	ENSG00000103056	SMPD3	2.43736	2.54191	-0.905358	-0.94836	-0.781596	-0.807592	-0.0703688	-0.32791	-0.418448	-0.719639	1
NM_001206847	ENSG00000253457	SMIM18	2.16318	2.19773	-1.15586	-0.200321	0.0990894	-0.653188	-0.0291298	0.492006	-1.08992	-1.82359	1
NM_022153	ENSG00000107738	VSIR	0.568765	0.775812	0.214325	0.116635	-2.53131	-1.77163	-0.344469	-0.185784	1.41687	1.74078	1
NM_012324	ENSG00000008735	MAPK8IP2	2.34083	2.28574	0.00295327	0.0747171	-0.0997037	-0.616364	-0.53524	-0.729328	-1.4612	-1.26241	1
NM_032854	ENSG00000167549	CORO6	2.12086	2.19583	-0.25289	-0.380316	-0.869918	-0.861851	0.5804	0.329255	-1.2835	-1.57787	1
NM_139284	ENSG00000153902	LGI4	2.1131	1.76108	-0.109653	-0.723728	-1.67769	-1.34307	1.05517	0.517349	-1.02872	-0.563834	1
NM_012413	ENSG00000115828	QPCT	0.904918	1.48292	-0.43538	-0.204303	-2.30732	-1.66776	1.41894	1.34386	-0.0609092	-0.474968	1
NM_033510	ENSG00000140323	DISP2	2.17737	2.11673	0.412982	0.339151	-0.537134	-1.32202	-0.0814266	-0.422171	-1.53387	-1.14961	1
NM_003180	ENSG00000129990	SYT5	1.76687	2.40133	-0.758847	-0.373134	-0.0321635	-1.32871	-1.32871	-1.32871	0.524545	0.457538	1
NM_001145176	ENSG00000187902	SHISA7	2.31436	2.39723	-1.06491	-0.743139	-0.700956	-0.38648	0.210474	-0.128532	-1.07846	-0.819589	1
NM_033655	ENSG00000106714	CNTNAP3	2.21464	2.17694	0.381774	0.134892	-0.711478	-1.68512	-0.436063	-0.238954	-0.620173	-1.21645	1
NR_030737	NR_030737	NR_030737	1.28583	1.40373	-1.4038	-1.63349	-1.00996	-1.37614	-0.179141	0.0925849	1.34984	1.47055	1
NM_001376741	NM_001376741	NM_001376741	2.02111	2.12172	-0.835889	0.255485	-0.353436	-1.32919	0.290846	0.431201	-1.09824	-1.50361	1
NM_199000	ENSG00000187416	LHFPL3	2.14839	2.11544	-0.0360346	-0.953921	-0.61295	-1.9095	-0.615382	-0.43269	0.310339	-0.013691	1
NR_110131	NR_110131	NR_110131	2.00806	2.5023	-0.165103	-0.504162	-1.45974	-0.879454	-0.482879	0.231417	-0.853174	-0.397258	1
NR_027078	NR_027078	NR_027078	1.90264	1.7082	0.656752	1.11796	-0.33343	-0.897187	-0.913304	-1.89016	-0.857881	-0.493578	1
NM_053279	ENSG00000154319	FAM167A	2.08783	2.06931	-0.70066	-0.661929	0.444189	0.74573	-1.00064	-0.930982	-0.958091	-1.09476	1
NM_001101421	ENSG00000174527	MYO1H	1.85454	2.24921	0.229041	-1.63181	-1.60372	-0.00556813	-0.295499	-0.000211338	-0.456035	-0.339956	1
NM_153266	ENSG00000179292	TMEM151A	1.64749	1.75296	0.982442	1.06616	-0.379902	-0.352074	-1.17456	-1.66493	-0.837614	-1.03998	1
NM_032536	ENSG00000196358	NTNG2	1.7941	1.76393	0.512811	0.622142	-0.152138	0.143774	-2.03332	-1.4865	-0.722968	-0.441825	1
NM_138453	ENSG00000152932	RAB3C	2.20743	1.80298	0.655936	0.621173	-0.985056	-1.23685	-0.986396	-0.63632	-0.949408	-0.493492	1
NM_004575	ENSG00000151615	POU4F2	2.07198	2.45649	-0.766002	-0.766002	-0.766002	0.226976	-0.766002	-0.766002	-0.159437	-0.766002	1
NM_138424	ENSG00000136883	KIF12	1.78648	2.50192	-1.40706	-1.02134	-0.420187	-0.983943	-0.0117715	0.214213	-0.349073	-0.309238	1
NM_145038	ENSG00000157856	DRC1	2.42138	1.99551	-1.27944	-0.237776	-0.288527	-0.0977447	-0.962616	-0.0655971	-0.896149	-0.589048	1
NR_153414	NR_153414	NR_153414	1.28024	1.82072	-0.430579	-0.232988	-1.05067	-2.48317	0.933912	0.281476	0.27149	-0.390432	1
NR_103707	NR_103707	NR_103707	2.22789	2.24375	-0.70306	-0.607992	-0.473892	-0.493283	-0.108214	-0.0684642	-1.10676	-0.909969	1
NM_014400	ENSG00000124466	LYPD3	1.9983	2.00954	-0.966686	-0.641273	-0.964402	0.0538045	0.304883	0.432427	-1.38091	-0.845685	1
NM_173508	ENSG00000183780	SLC35F3	1.18598	1.48469	1.46329	0.968011	-1.35956	-1.56106	-1.00288	-1.01772	-0.381993	0.221242	1
NM_015307_2	NM_015307_2	NM_015307_2	1.63746	1.03007	-0.302839	-0.981458	-2.15401	-1.41143	0.817327	0.448994	0.137339	0.778544	1
NM_004522_2	NM_004522_2	NM_004522_2	2.01562	2.00519	-0.553421	-0.583003	-1.07962	-1.64692	0.304981	0.0914932	-0.108328	-0.445996	1
NR_003578	NR_003578	NR_003578	0.339931	0.255314	0.38734	0.100162	-2.05597	-2.34086	0.647588	0.680833	0.957142	1.02852	1
NR_046096	NR_046096	NR_046096	1.95159	2.18537	0.0909022	-0.886391	-0.886391	-0.306106	-0.886391	-0.886391	-0.886391	0.510196	1
NM_001346810_2	NM_001346810_2	NM_001346810_2	1.64966	2.23431	-1.18832	-1.18832	-0.20944	-1.18832	-0.211461	-0.449557	-0.156038	0.707486	1
NM_003459	ENSG00000115194	SLC30A3	1.61888	1.6347	0.285529	-1.29342	-1.278	-1.52979	0.28485	-0.929264	0.789456	0.417065	1
NM_030915	ENSG00000213626	LBH	1.51376	1.56643	-0.159205	-0.0671995	-1.31427	-1.00552	-1.28564	-1.24879	0.960242	1.04018	1
NR_038966	NR_038966	NR_038966	1.95325	2.38183	-0.767267	-0.767267	-0.767267	-0.767267	-0.197689	-0.767267	-0.160702	-0.140351	1
NM_014405	ENSG00000075461	CACNG4	1.97271	1.919	-0.994485	-1.07297	-0.425606	-1.36614	0.316373	0.416401	-0.456576	-0.308692	1
NR_146000	NR_146000	NR_146000	1.51688	1.50102	-0.504035	-0.437519	-0.202417	-2.05771	0.791858	0.765428	-0.0457116	-1.32778	1
NM_020971	ENSG00000160460	SPTBN4	2.04821	2.08206	-0.152733	-0.505333	-0.399376	-0.9371	0.0234773	-0.0152956	-0.862228	-1.28168	1
NM_002207	ENSG00000144668	ITGA9	2.06816	1.98258	-0.607508	-0.469973	0.136598	0.325861	-0.543266	-0.614966	-1.24456	-1.03292	1
NR_131252	NR_131252	NR_131252	1.29463	2.7142	-0.258064	-0.272429	-0.827928	-0.827928	-0.258351	0.0917255	-0.827928	-0.827928	1
NR_033244	NR_033244	NR_033244	1.98607	2.29686	-0.606563	-0.606563	-0.606563	-0.606563	-0.0369855	-0.606563	-0.606563	-0.606563	1
NM_020855	ENSG00000229676	ZNF492	0.453192	0.6389	0.309302	-0.132593	-1.77136	-2.33028	0.39084	0.394453	1.02345	1.0241	1
NM_001098797	ENSG00000124191	TOX2	1.97417	1.61407	-0.595964	-0.262318	-0.540989	-1.73636	-0.890578	-0.369442	0.172354	0.635053	1
NM_004864	ENSG00000130513	GDF15	1.50275	2.07359	0.420724	0.51351	-0.659226	-0.504674	-1.10919	-1.54562	-0.345502	-0.34636	1
NR_126168	NR_126168	NR_126168	1.44545	1.54817	-1.45248	-0.278881	0.402362	-0.032894	-1.45277	-0.797387	1.2442	-0.625761	1
NM_001297716	ENSG00000122012	SV2C	1.31249	1.40664	-0.76841	-0.767855	-1.49716	-1.08669	-0.517715	-0.380156	1.15409	1.14477	1
NM_181727	ENSG00000186451	SPATA12	1.27259	0.159026	-0.779499	-0.233887	-1.76319	-1.75382	1.26688	0.430538	0.721926	0.679425	1
NM_001243536	ENSG00000235098	ANKRD65	1.70211	2.08864	-0.713581	-0.735297	-0.711993	-0.697896	0.593851	0.186864	-1.08431	-0.628393	1
NM_014279	ENSG00000130558	OLFM1	2.05775	1.69174	-0.407111	-0.43845	-0.625182	0.506619	-1.20506	-1.26226	-0.133758	-0.184288	1
NR_040013	NR_040013	NR_040013	0.0655582	0.376668	0.274723	0.00808925	-2.20151	-1.77945	1.2062	0.748252	0.570417	0.731044	1
NM_182548	ENSG00000197753	LHFPL5	1.85738	2.16817	0.242044	-0.735249	-0.735249	-0.735249	-0.735249	-0.20335	-0.735249	-0.388003	1
NM_018058	ENSG00000095713	CRTAC1	1.82852	1.75544	-1.27306	-0.317499	-0.546374	-0.529424	-1.27334	-0.366113	0.668968	0.0528855	1
NR_146078	NR_146078	NR_146078	1.78088	1.8836	-0.709624	-0.73134	-0.390369	0.110396	0.597808	-1.15502	-0.326334	-1.06	1
NM_004609	ENSG00000125878	TCF15	1.82795	1.63373	-0.586015	-1.53294	-0.500998	-1.18524	0.23023	-0.459243	0.284365	0.288157	1
NM_003458	ENSG00000164061	BSN	1.82767	1.93143	0.269012	0.376543	-0.778131	-1.17398	-0.558596	-0.627037	-0.624544	-0.642369	1
NM_004688	ENSG00000123609	NMI	2.57906	1.35467	0.006915	-0.562949	-0.562949	-0.562949	-0.562949	-0.562949	-0.562949	-0.562949	1
NM_001098722	ENSG00000168243	GNG4	2.0146	1.95906	-0.133486	-0.539762	-0.849275	-0.865551	-0.269096	-0.0344048	-0.859555	-0.422538	1
NM_012285	ENSG00000089558	KCNH4	1.9688	2.04969	-0.658548	-0.696412	-0.655796	-0.532057	-0.146749	-0.183271	-0.914865	-0.230793	1
NM_001330164	ENSG00000165868	HSPA12A	1.17866	1.88183	-1.03192	-0.0763627	-1.60179	-1.0215	0.172398	0.786512	0.251471	-0.539304	1
NM_001330290	ENSG00000130294	KIF1A	2.1501	1.76344	-0.897508	-0.897508	-0.326591	-0.317223	0.0793519	-0.36561	-0.290943	-0.897508	1
NM_005029	ENSG00000107859	PITX3	1.98563	1.7548	-0.852348	-0.852348	-0.852348	-0.272063	-0.282771	-0.320449	-0.852348	0.544239	1
NR_110113	NR_110113	NR_110113	2.08681	1.75962	-0.166505	-0.839475	-0.572881	-0.15082	-1.1438	0.0811633	-0.537233	-0.516882	1
NM_006056	ENSG00000171596	NMUR1	1.67923	2.21698	-0.773067	-0.773067	-0.773067	-0.192782	-0.203489	-0.241168	-0.166502	-0.773067	1
NR_109867	NR_109867	NR_109867	1.25969	1.69241	-1.63362	-0.365169	-1.06271	-1.05334	0.331527	0.0575329	0.739618	0.0340604	1
NM_001159547	ENSG00000188848	BEND4	1.95964	1.98674	0.00533416	-0.56453	-0.56453	-0.56453	-0.56453	-0.56453	-0.56453	-0.56453	1
NM_001350888	ENSG00000140057	AK7	1.12508	2.06392	-0.757357	-0.0587676	-0.348341	-1.32722	0.446962	0.149586	0.033361	-1.32722	1
NM_003028	ENSG00000107338	SHB	1.83394	1.79851	-0.236292	-0.302326	-1.11905	-1.14946	0.175434	0.0569769	-0.583833	-0.473911	1
NR_038866	NR_038866	NR_038866	1.92473	1.72735	-0.256231	0.00770784	-0.148045	-1.34485	0.0400159	-0.700173	-0.564551	-0.68595	1
NR_110787	NR_110787	NR_110787	1.51013	1.90223	-1.39014	-0.842009	-0.230494	-1.05393	0.0539392	0.299317	-0.147595	-0.101449	1
NM_025217	ENSG00000131015	ULBP2	1.44191	1.28994	-1.7001	-0.174679	-0.403554	-0.386604	-0.405986	-1.1682	0.519735	0.987542	1
NM_001008537	ENSG00000050030	NEXMIF	1.32217	2.27137	-0.800386	-0.800386	-0.229468	-0.800386	-0.230808	-0.800386	-0.193821	0.262095	1
NM_001354257	ENSG00000145362	ANK2	1.44784	1.51053	-0.210959	-0.335341	-1.27802	-1.6114	0.634876	0.488567	-0.253269	-0.392821	1
NR_110740	NR_110740	NR_110740	1.27813	2.19638	-0.414861	-0.921213	-0.0527288	-0.392354	-0.0558991	0.135856	-0.444717	-1.32859	1
NR_110757	NR_110757	NR_110757	1.51864	1.8548	-0.288152	-0.553694	-0.858016	-0.858016	0.69601	-0.858016	-0.858016	0.204465	1
NM_007191	ENSG00000156076	WIF1	2.03374	1.81044	-0.558887	-0.558887	-0.558887	-0.558887	-0.558887	-0.558887	-0.558887	0.0680287	1
NR_024059	NR_024059	NR_024059	2.02308	1.71389	0.196077	-0.244305	-0.473179	-0.45623	-0.792867	-0.850073	-0.409145	-0.707246	1
NM_001163	ENSG00000276497	APBA1	1.81869	1.78112	-0.676884	-0.724896	-0.0651933	0.333014	-0.423792	-0.200729	-0.978635	-0.862703	1
NM_001300764	ENSG00000198860	TSEN15	0.856079	0.388919	0.277185	0.446391	-1.70396	-2.10255	0.445688	0.659079	0.503147	0.230025	1
NM_001282430	ENSG00000179528	LBX2	1.16972	1.53942	0.884819	-0.296256	-1.73005	-0.867611	0.390482	0.182523	-0.806761	-0.466289	1
NR_148381	NR_148381	NR_148381	1.68215	1.39419	-0.0610706	-1.03836	-1.03836	-1.03836	-0.0615031	1.00457	-0.431799	-0.411448	1
NM_001318398	ENSG00000068831	RASGRP2	1.61212	1.77266	0.156321	-0.0930626	-1.04757	-0.0428929	-1.04891	0.259253	-1.01192	-0.556004	1
NM_004644	ENSG00000103723	AP3B2	0.911786	1.35512	-0.0993318	-0.920359	-1.01838	-1.50906	-0.347111	-0.450055	1.18085	0.896544	1
NM_004764	ENSG00000275051	PIWIL1	1.69871	1.84039	-0.994471	-0.299919	-0.166082	-0.440381	-0.040882	-0.462169	0.0979102	-1.23311	1
NR_110180	NR_110180	NR_110180	1.49072	2.00516	0.488532	-0.250604	-0.235187	-0.806104	-0.806104	-0.274206	-0.806104	-0.806104	1
NM_207311	ENSG00000135127	BICDL1	1.54449	1.76932	-0.161146	-0.383483	-0.830402	0.0320369	-1.15009	-1.2073	0.0928865	0.293689	1
NR_156689	NR_156689	NR_156689	1.31577	-0.219872	-0.437207	0.518337	-1.16093	-1.73184	-0.177817	-0.0406872	1.57335	0.360892	1
NM_000718	ENSG00000148408	CACNA1B	1.71651	1.69677	-0.735786	-0.431463	-0.735786	-0.735786	0.694131	0.00297874	-0.735786	-0.735786	1
NR_144451	NR_144451	NR_144451	0.784015	2.43498	-0.636778	0.318799	-0.636778	-0.636778	-0.636778	0.282876	-0.636778	-0.636778	1
NR_102755	NR_102755	NR_102755	1.58666	1.34008	0.0135494	-0.426832	-0.39552	0.0371997	-0.398228	-0.364295	0.559635	-1.95225	1
NM_017533	ENSG00000264424	MYH4	1.57064	1.21189	-1.022	-0.0664182	-1.022	-1.022	1.26273	-0.102341	-0.41543	-0.395079	1
NM_020982	ENSG00000213937	CLDN9	1.33647	1.8955	-0.793473	-0.0581332	-1.27173	0.120257	0.39098	-0.377144	-0.94043	-0.302296	1
NM_001303513	ENSG00000067840	PDZD4	1.59365	1.81693	-0.431162	-0.681597	-0.333331	-0.276976	0.194555	0.0186442	-0.543841	-1.35687	1
NR_158150	NR_158150	NR_158150	0.581678	0.872287	-0.104155	-0.291832	-1.41396	-1.99069	0.522214	0.395289	0.880328	0.548841	1
NM_001193583	ENSG00000091129	NRCAM	1.35822	1.24299	0.657081	0.55724	-1.0395	-0.138063	-1.51605	-0.909117	0.219388	-0.432183	1
NR_036580	NR_036580	NR_036580	1.75425	1.7227	-0.587946	-0.681329	0.221077	-0.558556	-0.48945	-0.37901	-0.00678656	-0.99495	1
NM_001001414	ENSG00000188505	NCCRP1	1.94009	1.53843	-0.558077	-0.897137	-0.295979	-0.539216	-0.298687	-0.93306	0.000542522	0.0430931	1
NM_001145287	ENSG00000112038	OPRM1	1.92099	1.70257	-0.53131	-0.53131	-0.53131	-0.53131	-0.53131	-0.53131	-0.53131	0.095606	1
NR_027294	NR_027294	NR_027294	1.38162	1.62943	-0.313423	-0.33796	-0.841906	-1.09908	0.702261	0.399563	-0.667528	-0.852983	1
NM_152479	ENSG00000174521	TTC9B	1.44358	1.66311	-0.727785	-0.766087	-0.876367	-0.520038	-0.50705	-0.738772	0.464865	0.564548	1
NM_002929	ENSG00000281988	GRK1	1.25715	1.76762	-0.907569	-0.35944	0.0833422	0.104592	0.248906	-1.35296	-0.852579	0.0109447	1
NM_000420	ENSG00000276615	KEL	1.75286	1.38033	-0.18311	0.622472	-0.906829	-0.897462	0.0762797	-0.558093	-0.871182	-0.415266	1
NM_001868	ENSG00000091704	CPA1	0.520711	0.439196	0.570898	0.0204459	-1.15316	-2.12961	0.771127	0.146418	0.963566	-0.149587	1
NR_145127	NR_145127	NR_145127	0.997587	2.38806	-0.423205	-0.423205	-0.423205	-0.423205	-0.423205	-0.423205	-0.423205	-0.423205	1
NM_001308388	ENSG00000144550	CPNE9	1.20151	1.82847	0.831805	-0.722801	-0.151884	-0.722801	-0.722801	-0.722801	-0.722801	-0.0958855	1
NM_001278063	ENSG00000215474	SKOR2	1.78106	1.71812	-0.515763	-0.515763	-0.515763	-0.515763	-0.515763	-0.515763	-0.515763	0.111153	1
NM_001130413	ENSG00000162572	SCNN1D	0.752938	1.66186	-0.392327	0.155803	-1.36962	-1.36962	0.764148	0.107188	-0.337336	0.0269672	1
NR_045387	NR_045387	NR_045387	1.20911	1.18737	-0.139161	-0.172123	-1.12608	-1.52468	0.662492	0.659679	-0.744382	-0.0122291	1
NM_032330	ENSG00000256812	CAPNS2	1.68184	0.735401	0.254067	0.342127	-0.199815	-1.17504	-0.393835	-0.290281	0.586639	-1.5411	1
NR_002798	NR_002798	NR_002798	1.40698	1.52345	-0.399812	-0.969676	-0.969676	-0.389391	0.00718402	-0.969676	0.0626072	0.698007	1
NM_001286277	ENSG00000282003	TUBGCP3 ENSG00000282003	1.67077	1.03505	0.258593	-1.51621	-0.945296	-0.523235	0.448937	0.174943	-0.48393	-0.119626	1
NR_120373	NR_120373	NR_120373	1.38111	1.53596	-0.0938955	-0.515689	-1.07119	0.242309	-1.07119	-0.53929	-0.464623	0.596495	1
NR_132399	NR_132399	NR_132399	1.79038	1.65463	-0.506447	-0.506447	-0.506447	-0.506447	-0.506447	-0.506447	0.100118	-0.506447	1
NR_033984	NR_033984	NR_033984	1.54335	1.54958	-0.496353	-0.120654	-0.206089	-0.320123	-0.084612	-0.242502	-0.0542822	-1.56832	1
NM_001142776	ENSG00000128965	CHAC1	0.831916	1.62042	0.202246	-1.09239	-1.09239	0.221107	-1.09239	0.598765	0.268192	-0.465475	1
NM_001161440	ENSG00000080031	PTPRH	1.47454	1.63976	-1.00432	-0.381776	-0.0704218	0.236373	-0.890622	-0.681185	-0.510764	0.188407	1
NR_040035	NR_040035	NR_040035	1.52761	1.71051	-0.215616	-0.237332	-0.621991	-0.199931	-0.216048	0.0320525	-0.586344	-1.19291	1
NM_007257	ENSG00000240694	PNMA2	1.66381	1.62808	-0.349423	-0.392506	-0.550322	-0.747324	0.0742011	-0.0621126	-0.595477	-0.668927	1
NM_001330509	ENSG00000103528	SYT17	1.38827	1.54313	-0.0867299	-1.06402	0.232525	-1.06402	-0.276479	-0.532124	0.29656	-0.437107	1
NM_004603	ENSG00000106089	STX1A	1.61257	1.10434	-0.980063	-0.024486	-0.409145	-0.980063	-0.00320262	0.607896	0.0522206	-0.980063	1
NM_001317073	ENSG00000113083	LOX	1.55911	1.32501	-1.02725	-0.402883	-0.653596	-0.839058	0.221137	0.494692	-0.62418	-0.0529801	1
NM_000704	ENSG00000105675	ATP4A	1.2296	1.74403	0.0774422	-0.511731	-0.496313	-0.486946	0.486796	-0.535332	-1.06723	-0.440315	1
NM_020818	ENSG00000276416	UNC79	0.939661	2.0054	-0.196731	-0.215283	-0.984645	-0.984645	-0.00778462	-0.245881	0.0476386	-0.357729	1
NM_001013642	ENSG00000253368	TRNP1	0.874682	0.983785	-0.141506	-0.222204	-1.58896	-1.00341	-0.340122	-0.31427	0.746694	1.00531	1
NR_024041	NR_024041	NR_024041	0.79593	0.803015	0.200838	0.384264	-1.77516	-1.3531	0.613181	0.418565	0.165811	-0.253343	1
NM_001346688	ENSG00000197381	ADARB1	1.71283	0.903922	-1.18048	-0.876156	-0.201598	-0.600194	-0.392935	-0.260825	0.180104	0.715328	1
NM_001111045	ENSG00000133101	CCNA1	0.99579	1.58604	-0.149475	0.275885	-1.12677	0.323721	-0.55719	-0.594869	0.373628	-1.12677	1
NM_001137560	ENSG00000178233	TMEM151B	1.64002	1.56504	-0.255485	-0.0816949	0.00542564	-0.434792	-0.296086	-0.653721	-0.782226	-0.706473	1
NR_037194	NR_037194	NR_037194	0.858801	1.0551	0.11658	0.200534	-1.43803	-1.43803	-0.461166	0.439711	-0.0774438	0.743932	1
NR_046582	NR_046582	NR_046582	0.480863	0.999176	-0.145964	-0.178926	-1.54085	-1.53148	0.309603	0.449958	0.464749	0.692876	1
NM_001318864	ENSG00000144730	IL17RD	1.26918	1.20245	0.10382	-0.358222	-1.21673	-1.41635	0.184445	0.473999	-0.0314523	-0.21114	1
NM_005167	ENSG00000155367	PPM1J	1.03709	1.0638	-0.904843	-0.624607	-0.975723	-1.29094	0.196174	0.210959	0.548196	0.739889	1
NM_001178134	ENSG00000107562	CXCL12	-2.67116	-2.12223	-2.67116	-2.11566	-1.69228	-1.35766	-1.11713	0.0934862	6.81257	6.84121	2
NM_020223	ENSG00000281429	FAM20C	-2.51771	-2.17197	-4.89445	-5.46431	3.06311	3.51103	2.14748	1.89281	2.19914	2.23487	2
NM_002966	ENSG00000197747	S100A10	0.891745	1.05062	-0.880719	-1.42268	-2.18726	-2.17316	-3.16614	-3.16614	5.37328	5.68046	2
NM_001291815	ENSG00000148357	HMCN2	1.60291	1.43264	-4.79298	-5.18396	-0.485682	-0.601482	0.991889	1.07391	3.06969	2.89307	2
NM_001135649	ENSG00000214336	FOXI3	1.07887	0.799092	-4.97458	-4.41908	-0.588863	-1.03355	1.28314	1.42789	3.28259	3.1445	2
NM_001105574	ENSG00000188620	HMX3	-2.13113	-2.13113	-2.13113	-2.13113	-2.13113	-2.13113	2.68183	1.9978	4.34986	3.75727	2
NM_003311_2	NM_003311_2	NM_003311_2	-2.2416	-2.71679	-2.10779	-1.41222	0.467373	0.878715	-0.89494	-1.61947	4.63248	5.01425	2
NM_001289922	NM_001289922	NM_001289922	0.93861	0.890595	-3.94474	-1.84453	-2.96586	-3.36446	1.77102	1.77543	3.28861	3.45532	2
NM_001304438	ENSG00000181291	TMEM132E	-1.61514	-1.06621	-1.61514	-1.05964	-0.636256	-1.61514	-1.61514	-1.08324	5.14161	5.16428	2
NM_014220	ENSG00000169908	TM4SF1	-1.91847	-2.01026	-1.26455	-2.00369	-0.422249	-1.56621	-0.594038	-0.110734	4.74266	5.14753	2
NM_178839	ENSG00000162951	LRRTM1	-0.183439	-0.849236	-1.32194	-1.52354	-1.89965	-3.45639	-0.452911	0.389097	4.61706	4.68094	2
NM_005328	ENSG00000170961	HAS2	-1.61957	-2.00939	-2.29118	-2.77248	1.58071	2.48572	-1.67746	-1.40539	3.75386	3.95517	2
NM_002448	ENSG00000163132	MSX1	0.166826	-0.542627	-1.68055	-2.01961	-2.18591	-2.97518	0.0711922	0.125648	4.32188	4.71832	2
NM_000730	ENSG00000163394	CCKAR	-1.42077	-1.42077	-0.850908	-1.42077	-1.42077	-1.42077	-0.443912	-1.42077	5.11406	4.70539	2
NM_001204269	ENSG00000177301	KCNA2	-1.81134	-2.68321	-1.67753	-1.96368	2.39858	2.66091	-1.09837	-2.00717	3.07883	3.10297	2
NM_001080508	ENSG00000112837	TBX18	2.22722	2.34775	-3.01213	-2.62642	0.022757	1.04835	-2.02797	-3.0501	2.42336	2.64719	2
NM_014978	ENSG00000156395	SORCS3	-2.28323	-1.71141	-3.03794	-2.61774	0.561917	-0.887734	3.27505	3.05541	1.75995	1.88573	2
NM_006273	ENSG00000108688	CCL7	-1.13941	-1.13941	-1.13941	-1.13941	-1.13941	-1.13941	-1.13941	-1.13941	4.59565	4.5196	2
NM_152486	ENSG00000187634	SAMD11	0.57666	0.414148	-1.25234	-1.39121	-1.34409	-0.502597	-2.33063	-2.43803	4.11694	4.15114	2
NM_006043	ENSG00000122254	HS3ST2	1.80154	1.69845	-3.20959	-3.34339	-1.40835	-2.58884	1.154	1.24485	2.34288	2.30845	2
NR_125796	NR_125796	NR_125796	0.599389	0.30995	-1.01595	-1.99324	-1.99324	-1.00026	-1.99324	-1.07359	3.98845	4.17174	2
NM_005519	ENSG00000188816	HMX2	-1.44466	-1.02868	-1.77568	-2.21606	-1.60455	-2.42799	3.07025	2.85956	2.55995	2.00787	2
NM_002236	ENSG00000162975	KCNF1	-1.07083	-1.60475	-1.17639	-1.19811	-0.857135	-0.578091	-1.58411	-0.462527	4.04884	4.4831	2
NM_005295	ENSG00000283812	GPR22	-1.74909	-1.86768	-2.3767	-2.57437	0.478597	0.262149	0.259837	0.450642	3.48023	3.63638	2
NM_005195	ENSG00000221869	CEBPD	-1.16465	-1.09921	-2.22783	-1.90242	-1.0398	0.47577	-0.460382	-0.510255	3.97983	3.94894	2
NM_006998	ENSG00000079689	SCGN	1.4074	1.00446	-1.98558	-1.03001	-1.98558	-1.4053	-1.98558	-1.06593	3.46911	3.57703	2
NM_032961	ENSG00000138650	PCDH10	-1.7687	-1.7764	-1.35991	-1.39923	0.903862	1.25852	-1.72176	-1.31529	3.6229	3.556	2
NM_005982	ENSG00000126778	SIX1	-2.08849	-2.56368	-2.21465	-1.76582	0.579914	0.64735	0.202457	0.423023	3.39638	3.3835	2
NM_001423	ENSG00000134531	EMP1	-0.097643	-0.535644	-0.0172427	-1.79205	-1.22113	-1.79205	-1.22247	-1.26015	4.02554	3.91284	2
NM_031476	ENSG00000103196	CRISPLD2	-0.888342	-1.11573	-2.31422	-2.08344	0.209546	0.132999	-0.947798	-0.365375	3.83184	3.54052	2
NM_013381	ENSG00000072657	TRHDE	-2.02495	-1.72006	-0.00386936	-0.0412287	-1.68679	-2.66567	3.1214	3.07871	1.03704	0.905425	2
NM_031308	ENSG00000261150	EPPK1	-1.85408	-1.10276	-1.75028	-1.60712	0.33711	0.22749	-0.380259	-1.00292	3.6761	3.45672	2
NM_000214	ENSG00000101384	JAG1	-1.48387	-1.4997	-2.92866	-2.81418	0.671685	0.319735	2.00673	2.06704	1.81069	1.85053	2
NM_006670	ENSG00000283085	TPBG	-2.03101	-1.29761	-1.49434	-1.09161	0.230072	0.481625	-1.14262	-0.734098	3.49119	3.58841	2
NM_001144952	ENSG00000069188	SDK2	0.0666848	0.329495	-1.85676	-2.05836	0.967595	1.89582	-2.21702	-2.30005	2.4728	2.69979	2
NR_125359	NR_125359	NR_125359	-0.183953	-1.60475	-1.03488	-1.04925	-1.03383	-1.60475	-0.31063	-0.379784	3.67661	3.52521	2
NM_006068	ENSG00000174130	TLR6	-0.802159	-2.13839	-1.26034	-1.29457	-0.262627	0.399496	-0.973419	-0.630147	3.3964	3.56576	2
NM_001066	ENSG00000028137	TNFRSF1B	0.780768	0.972793	-1.1552	-1.89434	-0.893105	-1.13634	-1.15572	-1.91794	3.14405	3.25504	2
NM_001711	ENSG00000182492	BGN	-1.3114	-1.52981	-1.79789	-1.66348	-0.80086	-0.528359	0.401662	0.538249	3.53337	3.15852	2
NR_026860	NR_026860	NR_026860	0.219004	0.405011	-3.27919	-3.70098	0.940518	0.344731	0.617296	0.858731	1.9045	1.69037	2
NM_198545	ENSG00000162490	DRAXIN	-0.233172	0.0364605	-3.69591	-2.9801	0.512981	0.947967	0.595999	0.694776	1.97624	2.14476	2
NM_015551	ENSG00000173705	SUSD5	-2.05717	-2.5654	-1.048	-1.20842	-0.264076	-0.57558	0.990968	0.86063	2.88335	2.98368	2
NM_213606	ENSG00000152779	SLC16A12	-0.687051	-1.7699	-0.792608	-1.7699	-1.7699	-1.18962	3.06769	2.79919	0.868473	1.24363	2
NM_001350994	ENSG00000271824	SMIM32	-2.81548	-1.7272	-1.6814	-1.20602	1.17536	1.40057	0.0860498	-0.282283	2.42033	2.63007	2
NM_207330	ENSG00000163293	NIPAL1	-1.4404	-1.9313	-1.42604	-1.72922	-0.181844	-0.981699	0.853562	0.921462	2.87798	3.03751	2
NM_022049	ENSG00000181656	GPR88	-1.83553	-1.2866	-1.83553	-1.83553	0.714062	-0.259936	-0.0613444	0.355607	3.00742	3.03738	2
NM_012232	ENSG00000177469	CAVIN1	-2.1415	-2.10082	-0.838356	-0.789425	-0.175306	0.165041	-0.0704887	-0.380426	3.07882	3.25246	2
NM_001042478	ENSG00000196581	AJAP1	-0.164232	-0.992402	-1.51824	-2.0602	-0.0357796	-0.172755	-0.844405	-0.779825	3.17854	3.38929	2
NM_000201	ENSG00000090339	ICAM1	-0.938739	-0.0987004	-2.82117	-1.86561	1.49856	1.7652	-1.10631	-0.942583	2.21064	2.29872	2
NM_017855	ENSG00000109205	ODAM	-0.644991	-0.448687	-1.96453	-1.19835	0.412054	0.90306	-0.976668	-2.02216	2.84878	3.09149	2
NM_001370213	ENSG00000143355	LHX9	0.153755	-0.0636141	-2.48847	-2.47923	-0.991043	-1.53899	1.91324	1.81421	1.82008	1.86006	2
NM_007038	ENSG00000154736	ADAMTS5	-0.27136	-0.340607	-2.72727	-2.34975	-0.256934	-0.0985983	0.21855	0.258387	2.79896	2.76862	2
NM_000831	ENSG00000163873	GRIK3	-1.56214	-2.20286	-2.20286	-1.64736	2.77829	1.17673	0.0818673	0.653457	1.55663	1.36824	2
NM_002522	ENSG00000171246	NPTX1	0.338465	1.02131	-1.01598	-1.03034	-1.01492	-1.58584	-1.58584	-1.05394	2.5618	3.36529	2
NM_014212	ENSG00000123388	HOXC11	0.877113	0.709986	-2.34583	-1.96011	1.13176	1.28045	-1.93883	-1.69073	1.90074	2.03545	2
NM_080426	ENSG00000087460	GNAS	-0.778343	-0.945821	-2.044	-1.96118	-0.0658339	-0.170953	-0.0664414	0.00418138	3.10444	2.92396	2
NM_004472	ENSG00000251493	FOXD1	0.879627	0.663115	-1.28641	-1.97394	2.35676	2.28174	-2.1581	-2.14256	0.624736	0.755031	2
NM_002775	ENSG00000166033	HTRA1	-1.73171	-1.74605	-1.33405	-1.42209	1.0032	1.68793	-0.671302	-0.759918	2.51652	2.45747	2
NM_000728	ENSG00000175868	CALCB	-0.475411	-0.455949	-2.67393	-1.75481	2.43016	3.04455	-0.508472	-0.546613	0.227181	0.713285	2
NR_110812	NR_110812	NR_110812	-1.58686	-1.82508	-2.02628	-2.01396	0.235525	0.25299	1.31228	1.47372	1.98604	2.19163	2
NM_017982	ENSG00000143502	SUSD4	1.54982	1.30324	-1.9891	-1.4336	-1.9891	-0.675603	-0.694985	-0.764139	2.28083	2.41264	2
NR_027072	NR_027072	NR_027072	-1.07689	-0.461211	-1.14775	-1.71762	0.419322	0.730308	-1.71762	-0.797962	2.7696	2.99982	2
NM_001370346	ENSG00000131016	AKAP12	-0.0046771	0.133565	-0.85651	-0.815033	-1.18743	-1.51368	-1.11511	-0.875909	3.00164	3.23314	2
NM_022469	ENSG00000180875	GREM2	1.18081	0.424503	-3.33049	-2.37491	1.08835	1.14792	-0.909116	-0.306648	1.45893	1.62065	2
NM_005139	ENSG00000138772	ANXA3	0.321421	-1.3256	-2.27121	-1.71571	-0.714476	-0.281756	0.0135143	0.493433	2.54522	2.93517	2
NM_007365	ENSG00000117115	PADI2	1.11479	0.924197	-1.62169	-2.12805	-1.10851	-0.239082	-0.975129	-1.07098	2.38042	2.72403	2
NM_018159	ENSG00000196368	NUDT11	1.42229	1.4696	-1.70688	-1.63048	0.412902	0.563738	-2.02896	-2.13865	1.78223	1.85421	2
NM_031935	ENSG00000143341	HMCN1	-0.364055	0.0650655	-1.44691	-1.44691	-0.875988	-1.44691	-0.877328	0.596024	2.70074	3.09626	2
NM_001144070	ENSG00000108846	ABCC3	-1.1611	-0.927114	-1.22927	-1.63154	-0.357508	0.444671	-0.600282	-0.492839	3.10208	2.8529	2
NR_033869	NR_033869	NR_033869	-0.166788	-1.0085	-1.42532	-3.00427	-0.240564	-0.0490576	0.25482	0.675437	2.39786	2.56639	2
NR_110596	NR_110596	NR_110596	-2.62006	-2.50873	-0.719528	-1.27038	1.11642	0.309819	1.18876	1.2693	1.74258	1.4918	2
NM_182962	ENSG00000023445	BIRC3	-0.950091	-0.52097	-2.03294	-2.03294	0.929895	0.909001	-0.738826	-0.556133	2.55176	2.44124	2
NM_013358_2	NM_013358_2	NM_013358_2	-0.979379	-0.979379	-0.409515	-0.423879	-0.979379	-0.979379	-0.409802	-0.979379	3.25093	2.88916	2
NM_015444	ENSG00000249992	TMEM158	-1.09209	-1.61884	-0.717379	-0.705754	-0.129872	-1.13924	-0.0270399	-0.489566	2.87469	3.04508	2
NM_014618	ENSG00000078725	BRINP1	-1.99797	-2.24937	0.363001	0.236848	-1.3416	-1.36468	0.999128	1.29021	2.01877	2.04567	2
NM_001318144	ENSG00000165272	AQP3	-0.440674	-0.659087	-0.407121	-1.36755	-1.91409	-1.57947	0.491041	0.511027	2.74701	2.61892	2
NM_001165038	ENSG00000168546	GFRA2	-1.7955	-0.849897	-1.7955	-1.7955	0.492485	0.101078	0.338266	0.247427	2.58716	2.46999	2
NM_001010898	ENSG00000197106	SLC6A17	0.282653	-0.217814	-3.51015	-1.76668	0.494307	0.177299	0.400446	0.312785	1.9701	1.85706	2
NR_161353	NR_161353	NR_161353	-0.62909	-0.456685	-0.817919	-0.94135	-0.527335	-0.0930633	-1.20552	-1.25789	2.95925	2.9696	2
NM_024490	ENSG00000206190	ATP10A	-0.889082	-0.392255	-2.30987	-1.75437	-0.75314	-0.320421	0.7365	0.864044	2.17734	2.64126	2
NM_024913	ENSG00000106034	CPED1	0.10501	-0.11296	-2.12783	-2.16899	-0.0397365	-0.548909	-0.157163	-0.124552	2.54924	2.6259	2
NR_137178	NR_137178	NR_137178	-1.66102	-0.715416	-0.873108	-1.10552	-1.0901	0.136292	-0.366906	0.0301344	2.58924	3.05641	2
NM_002705	ENSG00000118898	PPL	-1.47678	-0.875603	-1.4617	-1.66906	-0.273716	-0.370106	0.495372	0.330694	2.50268	2.79822	2
NR_147233	NR_147233	NR_147233	-0.605583	-0.96433	-1.90358	-1.45475	-0.106556	0.876002	-0.331672	-0.749761	2.70376	2.53647	2
NR_038840	NR_038840	NR_038840	0.396416	0.28689	-0.874037	-0.669714	-1.32633	-2.55507	-0.00406606	-0.214348	2.34084	2.61941	2
NR_148945	NR_148945	NR_148945	0.996469	0.86113	-0.175326	-0.681677	-1.95013	-1.95013	-0.973271	-0.72517	2.10982	2.48829	2
NM_001014975	ENSG00000000971	CFH	-0.567386	-1.20811	-1.20811	-0.652608	-0.63719	-0.215129	-0.63853	-0.676209	2.89636	2.90691	2
NM_198399	ENSG00000172995	ARPP21	-0.372924	-2.06733	-0.772693	-2.06733	0.421172	0.0916578	0.217395	-0.376173	2.36856	2.55767	2
NM_006226	ENSG00000115896	PLCL1	-1.19133	-1.26507	-0.867153	-1.03902	0.229091	0.206907	-0.782685	-0.749408	2.71734	2.74133	2
NM_001101339	NM_001101339	NM_001101339	-0.92002	-0.92002	-0.92002	-0.364521	-0.92002	-0.92002	0.374095	-0.92002	2.38518	3.12537	2
NM_003378	ENSG00000128564	VGF	1.00112	0.912543	-1.15152	-1.14664	0.180645	0.594327	-2.17516	-1.9967	1.93325	1.84814	2
NR_002835	NR_002835	NR_002835	-1.24324	-1.24324	-1.24324	-1.24324	0.724967	1.74445	-1.24324	-0.504473	2.06196	2.18928	2
NM_018646	ENSG00000276971	TRPV6	-0.147858	-0.788579	-0.788579	-0.788579	-0.788579	-0.788579	-0.788579	-0.788579	2.72902	2.93889	2
NM_005462	ENSG00000155495	MAGEC1	-0.982154	-0.343715	-1.73687	-0.873671	0.649151	0.984236	-1.2813	-1.14094	2.23049	2.49477	2
NR_046105	NR_046105	NR_046105	0.994	1.15318	-2.70309	-2.32234	0.178347	0.496398	-0.497596	-0.299337	1.58963	1.41082	2
NM_015973	ENSG00000069482	GAL	-0.107058	-0.348019	-1.07137	-1.10928	-0.728163	-1.09719	-0.512082	-0.529989	2.73954	2.76361	2
NR_026861	NR_026861	NR_026861	-0.500112	-0.255386	-1.99312	-2.99222	1.48782	0.547543	0.516892	0.770435	1.60176	0.816385	2
NM_005110	ENSG00000131459	GFPT2	0.934917	0.876483	-2.5497	-2.19883	-0.717876	-0.809023	0.935994	0.531785	1.56767	1.42858	2
NM_001355139	ENSG00000176170	SPHK1	-1.04606	-1.54297	-0.35309	-0.614073	-0.494139	-0.102267	-0.886203	-0.330761	2.66736	2.70221	2
NM_033403	ENSG00000163673	DCLK3	-2.06733	-1.62231	-1.12433	-1.26129	0.522237	-0.360727	2.00682	1.66621	1.13645	1.10428	2
NM_001317188	ENSG00000162670	BRINP3	-1.60644	-1.60644	-1.60644	-1.60644	1.81436	1.59046	0.939745	1.45641	0.138508	0.486293	2
NM_003335	ENSG00000182179	UBA7	-0.664857	-0.588084	-2.56669	-2.35572	1.06812	1.32018	0.896624	1.016	0.946804	0.92762	2
NM_006751	ENSG00000138434	ITPRID2	-1.30306	-0.963459	-0.429643	-0.482686	-0.54926	-0.438614	-0.629978	-0.678923	2.68342	2.79221	2
NM_001013630	ENSG00000204518	AADACL4	-1.16503	-1.16503	-1.16503	-0.609533	-1.16503	-1.16503	2.49239	1.85881	0.688223	1.39528	2
NR_147507	NR_147507	NR_147507	-1.25566	-0.826536	-2.33851	-1.78301	0.793657	0.404397	2.17144	1.18217	0.671467	0.980575	2
NR_033897	NR_033897	NR_033897	-1.27466	0.237307	-0.129992	-1.27466	-1.27466	-1.27466	0.0194515	-0.0497029	2.53945	2.48214	2
NM_005045	ENSG00000189056	RELN	-1.144	-0.330905	-2.56479	-2.00929	0.442278	0.552031	1.17336	1.32476	1.51759	1.03897	2
NM_001195267	ENSG00000179954	SSC5D	-0.580693	-0.537766	-2.09982	-1.95667	1.37968	2.10673	-0.507645	-0.393239	1.45854	1.13088	2
NM_058238	ENSG00000188064	WNT7B	-0.95689	-0.95689	-0.387026	-0.401391	-0.95689	-0.376605	-0.95689	-0.424992	2.56071	2.85686	2
NM_198498	ENSG00000150750	C11orf53	-0.486475	-1.42002	-1.61102	-1.62538	-0.884332	-0.383567	1.47655	1.4215	1.57861	1.93414	2
NM_172037	ENSG00000121039	RDH10	-1.46669	-1.67309	-0.545077	-0.554358	-0.23845	0.00154188	-0.45067	-0.173524	2.54677	2.55355	2
NM_001371114	ENSG00000163694	RBM47	-1.13745	-1.77818	-0.483539	-0.822598	0.509812	-0.616055	-0.224149	-0.421802	2.54922	2.42474	2
NM_005242	ENSG00000164251	F2RL1	-0.0741161	-0.297354	-0.592472	-1.17198	-1.26591	-0.655843	-0.423698	-0.74957	2.3146	2.91634	2
NR_110665	NR_110665	NR_110665	-1.91181	-1.69488	-0.559029	-0.993632	-0.0332149	-0.495041	0.683243	0.662264	2.25909	2.08301	2
NM_025069	ENSG00000183779	ZNF703	0.789558	0.364001	-2.03909	-1.78753	-0.752739	-1.09849	0.305426	0.128405	1.93377	2.1567	2
NM_003012	ENSG00000104332	SFRP1	-1.7647	-1.86706	-1.19602	-1.05569	1.94241	1.90795	0.0672329	0.0838441	0.899569	0.982463	2
NM_001037160	ENSG00000205795	CYS1	-0.570831	-0.280777	-2.54266	-1.87976	0.770449	1.24756	-0.180678	0.109931	1.50356	1.82321	2
NM_001080436	ENSG00000142279	WTIP	-1.91677	-2.07374	-0.68353	-0.60144	0.417486	0.780509	-0.0170936	0.0651639	1.97369	2.05572	2
NM_003395	ENSG00000143816	WNT9A	-1.58973	-1.28485	-0.935815	-0.486985	-0.933904	0.564844	0.728807	-0.539296	1.91719	2.55973	2
NR_136204	NR_136204	NR_136204	0.568592	-0.216264	-1.72824	-0.958873	-1.15732	-0.735257	0.0459481	-0.503274	2.59916	2.08552	2
NR_126012	NR_126012	NR_126012	0.561489	0.0858713	-2.26356	-2.61614	0.292575	0.270329	0.187448	0.367589	1.70385	1.41054	2
NM_016233	ENSG00000280549	PADI3	-0.792188	-0.792188	-0.792188	-0.236688	-0.792188	-0.792188	-0.22261	-0.792188	2.72541	2.48701	2
NM_001322810	ENSG00000147459	DOCK5	-1.29515	-1.26746	-0.494736	-0.486131	-0.622048	-0.273138	-0.362358	-0.290497	2.52572	2.5658	2
NM_001554	ENSG00000142871	CCN1	-1.0217	-0.809085	-0.689825	-0.429341	-0.523717	-0.384767	-0.709989	-0.643708	2.43001	2.78212	2
NM_001164389	ENSG00000158987	RAPGEF6	-1.64018	-0.196502	-0.726297	-0.537436	-0.312699	-0.705311	-0.315753	-0.589747	2.3038	2.72013	2
NM_004750	ENSG00000006016	CRLF1	-0.795309	-0.617773	-0.586497	-1.02085	-0.642287	0.155871	-0.530866	-1.05045	2.44096	2.6472	2
NM_001285462	ENSG00000145703	IQGAP2	1.21136	0.723338	-2.0758	-2.36195	-0.346716	-0.472987	0.133677	0.074183	1.39724	1.71765	2
NM_003897_4	NM_003897_4	NM_003897_4	-0.0909318	-0.758834	-0.720602	-1.45974	0.534352	-0.0257841	-1.03838	-1.09558	1.99878	2.65672	2
NM_015675	ENSG00000099860	GADD45B	-1.34534	-0.974762	-1.50209	-0.226938	-0.335729	0.10417	0.0131301	-0.444054	2.0703	2.64131	2
NM_001453	ENSG00000054598	FOXC1	-0.304662	-0.439398	-1.83464	-1.76195	-0.372248	-0.300702	0.304327	0.385151	2.1367	2.18742	2
NM_001318810	ENSG00000121871	SLITRK3	-1.82513	-0.879523	-1.25526	-1.82513	0.462859	1.06957	1.34279	1.95162	0.223029	0.73518	2
NM_153836	ENSG00000175874	CREG2	-0.882381	0.0632242	-0.882381	-0.882381	-0.311464	-0.882381	-0.312804	-0.882381	2.42282	2.55013	2
NR_146732	NR_146732	NR_146732	-0.860287	-0.860287	-0.290423	-0.860287	-0.860287	-0.860287	-0.0727433	-0.328389	2.65732	2.33567	2
NM_014421	ENSG00000155011	DKK2	-1.94893	-1.79757	-0.906526	-0.86251	1.25745	1.36181	-0.0131292	0.109771	1.25472	1.54492	2
NM_130445	NM_130445	NM_130445	-0.025787	-0.0378638	-2.17308	-1.92152	-0.26008	-0.0171102	0.578106	0.104256	1.88472	1.86836	2
NM_020469	ENSG00000281879	ABO	-1.353	-1.353	-1.353	-1.353	1.69699	2.09364	0.931728	-0.128035	0.274852	0.542811	2
NM_145057_2	NM_145057_2	NM_145057_2	-1.52047	-2.05533	-0.705353	-0.888347	0.713831	0.996145	0.125417	-0.220789	1.6998	1.8551	2
NR_121621	NR_121621	NR_121621	-0.678969	-0.678969	-0.678969	-0.678969	-0.678969	-0.0986845	-0.678969	-0.678969	1.83292	3.01855	2
NM_001099289	ENSG00000172985	SH3RF3	-0.214005	-0.26482	-1.11916	-1.41635	-1.0872	-1.48752	0.795584	1.02962	1.84114	1.92271	2
NM_015123	ENSG00000114541	FRMD4B	-0.0987644	-0.159701	-2.12692	-2.11441	-0.1631	-0.319123	1.30353	1.41228	1.00483	1.26139	2
NM_006329	ENSG00000140092	FBLN5	-0.681146	-0.681146	-0.111282	-0.681146	-0.681146	-0.681146	-0.681146	-0.681146	2.28125	2.59805	2
NM_001143941	ENSG00000112183	RBM24	-0.0912567	-0.493525	-2.11809	-2.11809	0.546425	0.0408957	0.428096	0.646552	1.6414	1.5176	2
NR_120625	NR_120625	NR_120625	-0.612631	-0.612631	-0.612631	-0.612631	-0.612631	-0.612631	-0.612631	-0.612631	2.65391	2.24714	2
NM_001142617	ENSG00000288257	STRA6	1.22709	1.11458	-1.46885	-1.42904	-1.39285	-1.02317	-0.189788	-0.0138994	1.56376	1.61217	2
NR_026874	NR_026874	NR_026874	-0.421164	0.242444	-0.0671514	-1.28646	-1.27104	-0.679836	-0.865097	-0.150801	2.07557	2.42353	2
NM_175062	ENSG00000146090	RASGEF1C	-0.097199	-0.22237	-2.93518	-1.19172	0.485619	-0.139885	0.776558	0.719208	1.25439	1.35058	2
NR_110666	NR_110666	NR_110666	-1.41864	-1.40412	-0.62646	-0.539031	0.270267	-1.02358	0.370545	0.206763	2.31387	1.85037	2
NM_006435	ENSG00000185201	IFITM2	-1.8129	-1.71974	-0.926651	-0.844567	0.684861	0.831746	0.12038	0.319624	1.68134	1.66591	2
NR_135124	NR_135124	NR_135124	-1.1334	-0.584471	-0.563535	-0.5779	-0.562482	-0.553115	-0.156539	-0.601501	2.05259	2.68036	2
NR_121679	NR_121679	NR_121679	-0.00712768	-0.144373	-1.08998	-1.08998	-0.111097	0.223519	-1.08998	-1.08998	2.42762	1.97137	2
NM_004538	ENSG00000186310	NAP1L3	-1.03009	-1.13893	-0.496453	-0.373664	-0.630671	-0.653008	-0.184679	-0.163696	2.33359	2.33761	2
NM_012193	ENSG00000174804	FZD4	0.279714	0.475757	-0.970233	-1.07074	-1.47852	-0.698423	-0.510292	-0.283816	2.02094	2.23561	2
NR_034147	NR_034147	NR_034147	-1.40255	0.326457	-1.40255	-0.446972	-0.831632	-1.40255	1.01882	0.788585	1.74141	1.61098	2
NR_125936	NR_125936	NR_125936	-0.851534	-0.851534	-0.851534	-0.851534	-0.851534	-0.851534	0.442581	0.373427	1.78684	2.50636	2
NM_001142864	ENSG00000103335	PIEZO1	-0.567566	-0.623871	-1.76493	-1.84724	0.923055	1.27761	-0.158115	-0.172135	1.42194	1.51126	2
NM_203434	ENSG00000188483	IER5L	-0.824373	-1.02782	-0.734785	-0.613573	-0.117764	0.0937725	-0.759767	-0.565847	2.15576	2.3944	2
NR_029193	NR_029193	NR_029193	-0.42514	-0.253382	-0.721213	-1.12286	-1.15008	-1.40174	0.543405	0.514399	1.92851	2.08809	2
NM_001286429	ENSG00000187720	THSD4	-0.224089	-0.23606	-0.227699	-0.432779	-1.34967	-1.59256	-0.337251	0.247202	2.00963	2.14327	2
NM_005245	ENSG00000083857	FAT1	-0.691565	-0.446027	-1.53234	-1.5862	-0.369086	-0.626788	1.07178	0.94276	1.63535	1.60213	2
NM_153487	ENSG00000112139	MDGA1	0.952434	0.876292	-1.37583	-0.83225	-0.529085	0.0262006	-1.00019	-1.47011	1.70481	1.64773	2
NM_031950	ENSG00000137441	FGFBP2	-2.10829	-1.80341	-0.463589	-0.648794	0.671788	0.238677	0.668067	0.955575	1.21757	1.2724	2
NM_052896	ENSG00000121904	CSMD2	-0.704212	-0.155283	-0.704212	-0.704212	-0.704212	-0.704212	-0.134634	-0.704212	2.15805	2.35713	2
NM_080826	ENSG00000101230	ISM1	-1.12479	0.318886	-0.470879	-0.0220484	-0.208781	-1.76552	-0.471399	-0.288707	2.10123	1.93201	2
NM_032515	ENSG00000176720	BOK	-1.72498	-1.59597	-0.886357	-0.831156	1.56216	1.61225	0.11577	0.320615	0.801202	0.626474	2
NM_007226	ENSG00000144227	NXPH2	-0.801037	-0.426015	-1.30173	-1.59847	1.1325	1.0204	-0.889389	-0.246266	1.3632	1.74681	2
NR_002811	NR_002811	NR_002811	-0.180741	-0.821462	-0.821462	-0.821462	0.157419	-0.241177	-0.821462	-0.821462	2.0408	2.33101	2
NR_126435	NR_126435	NR_126435	-1.1631	-1.2549	-1.80383	-0.848248	0.164379	0.0927547	1.06272	1.22001	1.64639	0.883818	2
NR_132272	NR_132272	NR_132272	-0.883623	-0.492944	-1.20255	-0.778946	-0.268173	0.330176	-0.543045	-0.182296	2.83114	1.19026	2
NR_125879	NR_125879	NR_125879	-1.23042	-1.23042	-0.442506	-0.109939	-1.23042	0.0830776	-0.25356	0.460736	2.2198	1.73366	2
NM_007210	ENSG00000139629	GALNT6	-0.14562	-0.197146	-1.51396	-1.62168	-0.578909	-0.997356	1.38048	1.57237	0.989587	1.11224	2
NR_119377	NR_119377	NR_119377	0.542916	0.360146	-1.20513	-1.24037	-1.06584	-0.91731	-0.0734702	-0.247066	2.04764	1.79848	2
NM_022059	NM_022059	NM_022059	-1.06879	-1.13904	-1.39219	-1.3818	1.48217	1.63955	-0.167203	0.371777	0.805245	0.850266	2
NM_003500	ENSG00000168306	ACOX2	-1.28568	-1.9264	-0.151596	-1.3709	0.844558	1.14865	0.494969	-0.235246	1.30043	1.18123	2
NR_033940	NR_033940	NR_033940	-1.38334	-1.38334	0.171261	-0.114891	-0.086797	-1.38334	1.57591	2.02065	0.570651	0.0132423	2
NR_125804	NR_125804	NR_125804	0.153898	0.0425993	-1.68502	-1.20366	-0.345616	0.174263	-0.734449	-0.279314	2.09769	1.77962	2
NM_001077637	ENSG00000233087	RAB6D	-1.18437	-0.63544	-0.207075	-0.628869	-0.205487	-0.604083	-0.614791	-0.264714	2.33323	2.01159	2
NM_001318139	ENSG00000196588	MRTFA	-1.05301	-0.29215	-0.0757153	-1.05301	-0.0741273	-0.0600302	-1.05301	-0.52111	2.17382	2.00834	2
NM_001169117	ENSG00000109689	STIM2	-0.613692	-1.40886	-0.270561	-0.357348	-0.529665	-0.292009	-0.224217	-0.576136	2.04314	2.22934	2
NM_020989_2	NM_020989_2	NM_020989_2	-1.02836	-0.47943	-1.02836	-1.02836	0.748731	0.133762	-1.02836	-0.108705	1.83391	1.98517	2
NM_001324217	ENSG00000162374	ELAVL4	1.17998	0.984038	-1.66435	-0.898171	-0.0920477	-0.260707	-0.867454	-1.16483	1.06107	1.72247	2
NM_014817	ENSG00000255690	TRIL	-0.709473	-0.668678	-1.67459	-1.69259	0.214829	0.036156	0.719852	0.838434	1.4771	1.45896	2
NM_181702	ENSG00000164949	GEM	0.435234	0.538923	-0.808832	-1.3787	-0.0821483	-0.0651986	-1.3787	-0.846798	2.00083	1.58538	2
NM_000552	ENSG00000110799	VWF	0.339577	-0.27101	-0.228375	-1.78298	-0.486433	-0.790003	-0.80612	0.259949	1.73462	2.03077	2
NM_133467	ENSG00000179862	CITED4	0.22617	0.120532	-1.62828	-1.21661	-0.232417	-0.125711	-0.604402	-0.371978	1.91243	1.92026	2
NM_182924	ENSG00000164877	MICALL2	-0.0397361	0.0174246	-0.763033	-0.776015	-0.850518	-0.791366	-0.454714	-0.578311	2.13285	2.10341	2
NR_046762	NR_046762	NR_046762	0.619418	0.995607	-1.08117	-1.49279	-0.610804	-0.433704	-0.696593	-0.642138	1.88943	1.45274	2
NR_120346	NR_120346	NR_120346	-0.871003	-0.871003	0.423633	-0.871003	-0.300086	-0.871003	-0.871003	0.353958	1.64089	2.23662	2
NM_017633	ENSG00000112773	TENT5A	0.641325	0.626769	-1.36402	-1.16598	0.063874	0.385726	-1.08822	-1.24055	1.5388	1.60227	2
NM_133445	ENSG00000198785	GRIN3A	0.236911	-0.364355	0.787044	0.364214	-1.52043	-2.49688	0.71239	0.722862	0.566441	0.991808	2
NM_213608	ENSG00000187944	C2orf66	-1.66649	-1.16966	-0.425483	-0.837104	0.266589	0.221981	-0.0409089	0.0135465	1.96329	1.67424	2
NR_003927	NR_003927	NR_003927	-0.621966	-0.317082	-1.26269	0.00576607	-1.26269	-0.682403	0.291339	-0.0377266	2.04251	1.84494	2
NM_005860	ENSG00000070404	FSTL3	-0.836973	-0.809721	-0.976967	-0.908787	0.247757	0.686928	-0.606166	-0.61306	1.79839	2.0186	2
NR_002174	NR_002174	NR_002174	-0.885964	-1.0072	-1.21598	-0.987226	0.719776	1.09738	-0.561693	-0.354599	1.55163	1.64387	2
NR_144462	NR_144462	NR_144462	-0.591867	-0.591867	-0.591867	-0.591867	-0.591867	-0.591867	-0.591867	-0.0599684	1.78137	2.42166	2
NM_000660	ENSG00000105329	TGFB1	-0.265916	-0.0602606	-1.73161	-1.77181	0.728628	1.15893	-0.260097	-0.309868	1.22342	1.28859	2
NM_212556	ENSG00000182177	ASB18	-0.655128	-0.655128	-0.655128	-0.655128	-0.655128	-0.0748426	-0.0855502	-0.655128	2.4009	1.69025	2
NM_001145727	ENSG00000152936	LMNTD1	-0.11513	-0.527465	-0.48483	-0.770983	-0.482702	-1.45915	0.0943313	-0.161699	1.87809	2.02954	2
NR_133569	NR_133569	NR_133569	-0.714142	-0.554047	-0.672644	-1.11303	0.907557	0.156848	-0.353724	-1.16164	1.89834	1.60648	2
NM_004466	ENSG00000179399	GPC5	-0.765797	-0.972989	-1.40581	-1.7337	1.11744	1.06936	1.02527	0.821365	0.505339	0.339518	2
NR_134305	NR_134305	NR_134305	-0.0491901	-0.689912	-0.689912	-0.689912	-0.118994	-0.689912	-0.120334	-0.689912	2.7603	0.977772	2
NM_001146340	ENSG00000229544	NKX1-2	-0.576527	-0.576527	-0.576527	-0.576527	-0.576527	-0.576527	-0.576527	-0.044628	1.64331	2.437	2
NM_015150	ENSG00000131378	RFTN1	0.525384	0.486368	-1.79481	-1.78315	-0.42329	-0.598278	0.631	0.701018	1.12892	1.12684	2
NR_045572	NR_045572	NR_045572	-0.0801978	-0.171991	-0.720919	-0.720919	-0.720919	-0.720919	-0.720919	-0.189021	2.14134	1.90446	2
NR_155748	NR_155748	NR_155748	0.275204	1.34368	-0.849337	-1.4192	-0.44032	-1.4192	-0.125086	-0.19424	1.44306	1.38544	2
NR_029379	NR_029379	NR_029379	-0.599946	-0.345508	-1.60214	-0.963932	0.0660622	-0.15387	-0.235714	0.204056	2.10757	1.52342	2
NM_152336	ENSG00000273540	AGBL1	-1.03377	-0.484843	-0.0564788	-1.03377	0.522963	-1.03377	-0.0569113	-0.501873	1.6046	2.07386	2
NM_020435	ENSG00000198835	GJC2	-0.896201	-0.983713	-1.19353	-1.26159	1.44054	1.59717	-0.131175	-0.176418	0.832936	0.77198	2
NM_000956	ENSG00000125384	PTGER2	-0.972016	-0.937941	-1.43301	-1.48279	0.625555	0.424344	0.567148	0.614234	1.21399	1.38048	2
NM_014246	ENSG00000075275	CELSR1	-0.855528	-0.944989	-1.31217	-1.40337	0.943217	1.3068	0.00262657	-0.0298322	1.11277	1.18047	2
NM_025106	ENSG00000171621	SPSB1	0.441288	0.251965	-1.51707	-1.63892	-0.201306	0.268677	-0.55867	-0.158787	1.53499	1.57783	2
NR_046186	NR_046186	NR_046186	-1.28516	-0.339558	-1.28516	-0.329587	0.491925	0.0283336	0.00895173	-0.753265	1.46949	1.99403	2
NM_000682	ENSG00000274286	ADRA2B	0.139609	-0.0556918	-0.490061	-0.259275	-1.21378	-0.209105	-0.807837	-0.865044	1.97479	1.7864	2
NM_004123	ENSG00000159224	GIP	-0.50722	-0.50722	-0.50722	-0.50722	-0.50722	-0.50722	-0.50722	-0.50722	2.00467	2.05309	2
NM_001077194	ENSG00000179921	GPBAR1	0.237	0.0878952	-0.341834	-0.689875	-0.782799	-0.639705	-0.921182	-0.73849	1.84465	1.94434	2
NR_136240	NR_136240	NR_136240	-1.689	-1.12317	-0.845269	-0.699669	0.322882	0.472519	0.49448	0.126176	1.4971	1.44394	2
NM_207362	ENSG00000196872	CRACDL	-0.737177	-1.08445	-0.779133	-1.59027	-0.0125628	-0.172062	0.783022	0.735428	1.41586	1.44134	2
NM_052947	ENSG00000198796	ALPK2	-0.957204	-0.0115989	-0.957204	-0.401705	-0.957204	0.0357735	0.0196559	-0.425306	1.41604	2.23876	2
NM_001164319	ENSG00000136068	FLNB	-0.580115	-0.273127	-0.685673	-0.893604	-0.873694	-0.669988	0.470802	-0.0750068	2.2793	1.30111	2
NM_001135004	ENSG00000137094	DNAJB5	0.563815	-1.73301	-0.438376	-0.777436	-0.176278	-0.740035	0.232137	-0.145054	1.75129	1.46295	2
NM_001033873	ENSG00000170545	SMAGP	-0.650778	0.0424383	-1.51714	-1.67915	-0.126232	0.325169	0.258649	0.600823	1.55632	1.18989	2
NM_017617	ENSG00000148400	NOTCH1	-0.348792	-0.277786	-1.70702	-1.5445	0.539811	0.811394	0.125272	-0.139373	1.27998	1.26102	2
NR_038264	NR_038264	NR_038264	0.148284	0.319915	-0.520136	-0.677312	-0.445039	-1.19008	-0.61638	-0.614948	1.69758	1.89812	2
NM_020808	ENSG00000116991	SIPA1L2	0.327774	0.241289	-1.38494	-1.41972	-0.4341	-0.658673	0.0557917	0.12888	1.59224	1.55145	2
NR_160736	NR_160736	NR_160736	-1.21383	0.0425763	-1.21383	-0.658328	0.342906	-1.21383	0.340198	0.977307	1.00601	1.59082	2
NM_001301828	ENSG00000148803	FUOM	-0.792439	-0.751605	-1.37127	-1.14452	-0.0348218	0.0645277	0.618656	0.357645	1.61129	1.44254	2
NM_015350	ENSG00000197147	LRRC8B	-1.09326	-0.664137	-0.210304	0.0740713	-1.19723	-1.18313	0.870266	0.807638	1.66456	0.93152	2
NM_001042481	ENSG00000139926	FRMD6	-0.414368	-1.34792	-1.53891	-0.365307	0.179214	-0.533182	0.376355	0.915065	1.23407	1.49498	2
NM_001507	ENSG00000102539	MLNR	-0.919899	-0.273743	-0.333846	-1.04717	0.134189	0.445174	-0.708633	-0.777788	1.67071	1.81101	2
NR_040091	NR_040091	NR_040091	0.15759	0.497439	-0.957701	-1.27208	-0.89352	-0.992886	-0.0577127	0.508639	1.67868	1.33156	2
NM_005761	ENSG00000136040	PLXNC1	-1.12264	-1.0551	0.268947	0.108927	-0.979124	-1.11183	1.27972	1.60674	0.389293	0.615068	2
NR_125739	NR_125739	NR_125739	-0.865228	-0.668924	-0.20203	-0.59363	-0.199219	-0.267358	-0.500995	-0.495306	1.96603	1.82666	2
NM_001525	ENSG00000121764	HCRTR1	0.183896	0.650569	-0.940645	-0.95501	-0.531629	-1.51051	0.910862	-0.285548	0.709327	1.76869	2
NR_110850	NR_110850	NR_110850	-1.26751	-0.888263	-1.18618	-0.550729	0.507746	0.282533	0.141948	-0.137294	1.61048	1.48727	2
NR_136317	NR_136317	NR_136317	0.225289	-0.249898	-1.1955	-1.1955	1.97606	0.701076	-1.1955	0.0294579	0.432345	0.47218	2
NR_029665	NR_029665	NR_029665	-1.3746	-1.68227	0.26836	-0.428532	-0.389087	-0.306638	1.01763	0.689942	1.09849	1.10671	2
NR_135288	NR_135288	NR_135288	-0.893834	0.618137	-0.32397	-0.338335	-0.893834	-0.893834	-0.324257	-0.361936	1.61806	1.79381	2
NM_001002919	ENSG00000189292	ALKAL2	-0.0178348	0.081134	-0.184709	-1.51456	-0.693043	0.424565	-1.17602	0.0915939	1.34398	1.64488	2
NM_207459	ENSG00000182459	TEX19	0.0492132	0.2339	-0.871666	-1.31836	-0.208668	-1.62127	0.707318	0.782063	1.22764	1.01984	2
NM_020733	ENSG00000173706	HEG1	-0.13464	-0.056185	-1.62433	-1.48802	0.536358	0.7899	-0.24344	-0.210551	1.21013	1.22078	2
NR_027301	NR_027301	NR_027301	0.48287	0.357834	-1.45265	-2.06431	0.0934934	0.113189	0.314037	0.19078	0.970308	0.994448	2
NM_001197181	ENSG00000258947	TUBB3	-0.0635934	-0.370801	-0.307738	-0.138201	-0.922044	-0.89492	-0.38712	-0.513357	1.68336	1.91441	2
NM_001110556	ENSG00000196924	FLNA	-1.00617	-0.464457	-0.123219	-0.968542	-0.311934	-1.09605	0.396106	0.417178	1.64236	1.51473	2
NM_080832	ENSG00000174740	PABPC5	-0.63763	-0.332746	-1.27835	-0.009898	-0.299471	0.29724	-0.301492	-0.746453	2.02685	1.28196	2
NM_005232_2	NM_005232_2	NM_005232_2	-0.151591	-0.90039	-0.55136	-0.890419	0.578714	-0.532498	-0.55188	-0.369188	1.85671	1.5119	2
NM_015541_2	NM_015541_2	NM_015541_2	-0.479028	-0.649102	-0.286999	-0.246127	-0.896384	-1.14625	0.178793	0.131742	1.71441	1.67895	2
NM_199170	ENSG00000124225	PMEPA1	-0.160083	-0.0958929	-1.17786	-1.52393	-0.398037	-0.0974184	0.18916	0.217768	1.58117	1.46512	2
NM_001732	ENSG00000124557	BTN1A1	0.359194	-0.053141	-0.0105059	-0.296658	-0.586231	-0.984827	-1.56511	0.126044	1.29715	1.71409	2
NM_001718	ENSG00000153162	BMP6	-0.880258	-0.880258	-0.880258	-0.324758	0.0986229	-0.299973	-0.310681	0.0393958	1.75812	1.68005	2
NM_001190860	ENSG00000052126	PLEKHA5	-0.247023	-0.465436	-0.277234	-1.1739	-0.341352	-0.388644	-0.647399	0.0653226	1.73657	1.7391	2
NR_036557	NR_036557	NR_036557	-0.680615	0.190634	-1.32134	1.40901	-0.174897	-1.32134	0.23269	-0.401683	1.12289	0.944646	2
NR_040079	NR_040079	NR_040079	-0.553961	0.722937	-0.624819	-0.639183	-1.19468	-1.19468	0.0994329	0.996452	1.31721	1.0713	2
NM_005477	ENSG00000138622	HCN4	0.0272276	0.456348	-0.485759	-0.100046	-1.05562	-0.475338	-0.486046	-1.05562	1.31762	1.85724	2
NM_001351230	ENSG00000060709	RIMBP2	0.828362	0.526403	-0.985568	-0.985568	-0.985568	-0.985568	-0.415991	0.705588	1.38767	0.910239	2
NM_001284274	ENSG00000165338	HECTD2	0.373955	0.312602	-0.302871	-0.959224	-1.29568	-0.895129	0.017323	-0.149601	1.07753	1.82109	2
NM_001322362	ENSG00000144057	ST6GAL2	-0.414246	-1.0619	-0.656455	-0.858059	-0.126385	-0.554077	-0.0234445	0.486146	1.43941	1.76901	2
NR_145484	NR_145484	NR_145484	-0.562573	-0.868958	-0.651911	-0.64449	-0.185785	-0.232725	-0.226143	-0.133129	1.77559	1.73013	2
NR_135831	NR_135831	NR_135831	0.126257	-0.541645	-1.22819	-1.79805	-0.0209599	-0.000736236	0.806718	0.966594	0.575191	1.11482	2
NM_001277058	ENSG00000225830	ERCC6	0.47217	0.695384	-1.22224	-0.666736	0.745969	1.01459	-1.22224	-1.22224	0.731761	0.673571	2
NM_003812	ENSG00000114948	ADAM23	-0.0105165	0.0621772	-1.19145	-1.53137	0.0313343	0.19609	-0.232388	-0.244202	1.38386	1.53648	2
NM_014452	ENSG00000146072	TNFRSF21	-1.16892	-1.13206	-0.75953	-0.675007	0.565325	0.501251	-0.0986665	-0.0287994	1.3835	1.4129	2
NM_001100409	ENSG00000112701	SENP6	0.267219	0.429493	-0.94417	-0.709481	-1.1816	-1.29314	0.450354	0.593983	1.33075	1.0566	2
NR_028136	NR_028136	NR_028136	0.057926	-0.334571	-0.750056	-0.517163	-1.03842	-0.891684	0.23311	-0.0068249	1.62601	1.62167	2
NM_170675	ENSG00000134138	MEIS2	-0.288772	-0.561579	-1.36183	-1.06184	0.0210001	-0.0773889	0.0628301	0.202152	1.6109	1.45453	2
NM_001198626	ENSG00000079102	RUNX1T1	-0.842011	-0.979256	-0.494392	-0.181395	-0.945981	-0.611364	0.842595	0.463436	1.03754	1.71083	2
NR_136618	NR_136618	NR_136618	-1.18594	-0.0976542	-1.2568	-0.424008	1.45703	1.44611	-0.532544	-0.238701	0.393177	0.439323	2
NM_001367425	ENSG00000123329	ARHGAP9	-1.26691	-1.40416	-0.38396	-0.606297	0.199827	-0.360309	0.893837	1.19866	1.06554	0.663767	2
NM_003955	ENSG00000184557	SOCS3	-0.632247	-0.810308	-0.660382	-0.805999	-0.00116615	0.0649554	-0.393275	-0.149753	1.71041	1.67777	2
NR_125991	NR_125991	NR_125991	-0.44688	-0.44688	-0.44688	-0.44688	-0.44688	-0.44688	-0.44688	-0.44688	1.60128	1.97376	2
NR_029664	NR_029664	NR_029664	-1.44107	-0.492544	-0.896064	-0.761649	-0.437157	0.254953	1.41577	0.44798	1.10471	0.80507	2
NR_037676	NR_037676	NR_037676	-0.359176	-0.50817	-1.268	-0.848373	-0.366965	-0.403444	0.402602	0.273737	1.60932	1.46847	2
NM_001303499	ENSG00000064666	CNN2	-0.00358083	0.535898	-0.553314	-1.69799	-0.719105	-0.384489	-0.26807	0.420948	1.21521	1.45448	2
NR_024101	NR_024101	NR_024101	-0.0812095	-0.314133	-0.793991	-1.01022	-0.366279	-0.138819	-0.448946	-0.244866	1.71051	1.68795	2
NM_001347995	ENSG00000135063	FAM189A2	-0.489727	-0.489727	-0.489727	-0.489727	-0.489727	-0.489727	-0.489727	0.0421716	2.20796	1.17796	2
NM_175733	ENSG00000170743	SYT9	-1.03527	-0.884399	-1.08526	-1.2399	1.00388	0.968428	0.487264	0.747467	0.505917	0.53187	2
NM_015535	ENSG00000196141	SPATS2L	-0.655809	-0.171207	-1.16594	-1.24561	0.496611	0.117603	-0.251648	0.00670361	1.47478	1.39451	2
NM_001099294	ENSG00000138944	SHISAL1	-0.504626	-0.504626	-0.504626	-0.504626	-0.504626	0.0756589	-0.504626	-0.504626	1.86861	1.58811	2
NM_001168340	ENSG00000155158	TTC39B	0.14677	0.373677	-0.90653	-0.793072	-1.10602	-1.10611	0.455554	0.329201	1.24189	1.36463	2
NR_126334	NR_126334	NR_126334	-0.52648	-0.303266	-0.926249	0.029294	-0.0839474	-0.0618985	-0.92677	-0.343148	2.12517	1.01729	2
NR_024360	NR_024360	NR_024360	-0.81859	-0.428022	-1.58575	-1.00344	0.780369	0.483182	0.197998	0.169277	1.05869	1.14629	2
NR_028137	NR_028137	NR_028137	-0.903717	-0.903717	-0.333852	-0.348217	-0.332799	0.0892615	0.65031	-0.903717	1.46952	1.51692	2
NM_005268	ENSG00000189280	GJB5	-0.11783	-0.300264	0.322211	0.120607	-1.24132	-1.81224	0.472489	0.513288	0.942422	1.10063	2
NM_001363702	ENSG00000139970	RTN1	0.713051	0.690117	-1.52136	-1.478	-0.36493	-0.129031	0.0939837	0.0246536	0.955272	1.01625	2
NM_000593_7	NM_000593_7	NM_000593_7	-0.936179	-1.24074	-0.66478	-1.10516	0.376483	1.31045	0.850439	0.0859423	0.596244	0.727309	2
NR_036497	NR_036497	NR_036497	-0.490277	-0.490277	-0.490277	-0.490277	-0.490277	-0.490277	-0.490277	0.0416218	1.88296	1.50735	2
NM_018012_2	NM_018012_2	NM_018012_2	0.120058	0.0159334	-1.43471	-1.38642	0.335984	0.342151	-0.410739	-0.0634621	1.29991	1.1813	2
NR_027626	NR_027626	NR_027626	-1.31703	-0.734406	-0.315739	-0.994359	0.353833	1.10705	-0.076765	-0.289372	0.935637	1.33115	2
NR_134598	NR_134598	NR_134598	-0.519355	-0.519355	-0.519355	-0.519355	-0.519355	-0.519355	-0.519355	0.400299	1.3339	1.90128	2
NM_006851	ENSG00000139278	GLIPR1	0.373319	0.430609	-0.402121	-0.028981	-1.24344	-0.958187	-0.402899	-0.58892	1.37575	1.44487	2
NM_000773	ENSG00000130649	CYP2E1	-1.34262	-1.1194	-0.490108	-0.526878	-0.119818	0.0380241	0.896607	1.53206	0.665687	0.466445	2
NM_033056	ENSG00000150275	PCDH15	-0.72217	-1.55908	-0.302283	-0.989817	0.506317	0.514434	0.302101	-0.0657704	1.319	0.997275	2
NM_004626	ENSG00000085741	WNT11	-0.352151	-0.311317	-1.24984	-1.06098	0.0169249	-0.645461	0.737804	0.369471	0.898262	1.59729	2
NR_135800	NR_135800	NR_135800	-0.163832	-0.232012	-0.629401	-0.448722	-0.511251	-0.725818	-0.408375	-0.240152	1.69764	1.66192	2
NR_110281	NR_110281	NR_110281	-0.905522	-0.356593	-0.335658	-0.350022	-0.334604	-0.325237	-0.335944	-0.373623	1.95674	1.36046	2
NM_172069	ENSG00000152527	PLEKHH2	0.0729157	0.493401	-1.34399	-1.44388	-0.440412	-0.19785	0.393315	0.107008	1.18544	1.17405	2
NM_001321235	ENSG00000150551	LYPD1	-0.489286	-0.489286	-0.489286	-0.489286	-0.489286	0.0909993	-0.489286	-0.489286	1.73055	1.60345	2
NM_000700	ENSG00000135046	ANXA1	0.381041	0.472219	-1.03975	-1.03975	-0.0608707	0.273746	-1.03975	-0.507853	1.18008	1.38089	2
NM_001318799	ENSG00000204381	LAYN	0.245698	-0.539159	-1.48127	-0.525707	-0.0829255	-1.05815	1.11678	0.615619	1.13486	0.574251	2
NM_001083	ENSG00000138735	PDE5A	-0.285653	-0.465617	-1.05636	-0.859189	-0.817504	-0.34554	0.573894	0.587214	1.39741	1.27135	2
NM_001320198	ENSG00000170442	KRT86	-0.566566	0.379039	-0.566566	-0.566566	-0.566566	-0.566566	-0.566566	-0.0346677	1.06128	1.99374	2
NM_138440	ENSG00000274334	VASN	-0.664785	-0.641123	-0.604127	-0.677136	0.356505	0.583512	-0.719432	-0.530703	1.34501	1.55228	2
NM_001615	ENSG00000163017	ACTG2	-0.389339	-0.389339	-0.389339	-0.389339	-0.389339	-0.389339	-0.389339	-0.389339	0.816412	2.2983	2
NR_033849	NR_033849	NR_033849	-0.419367	1.02431	-1.06009	-0.104511	-1.06009	0.253409	0.234027	-1.06009	1.15975	1.03265	2
NR_002444	NR_002444	NR_002444	-1.43353	-0.177129	-0.456241	-1.43353	0.534671	0.363779	0.120493	0.444204	1.20484	0.832449	2
NM_002178	ENSG00000167779	IGFBP6	-1.25479	-1.20572	-0.52336	-0.421178	0.188087	0.812838	-0.0674856	0.0543304	1.11075	1.30653	2
NM_153000	ENSG00000154856	APCDD1	-0.201586	-0.58706	-1.20253	-1.24237	1.14739	1.20331	-0.205687	-0.214365	0.623033	0.679875	2
NR_146654	NR_146654	NR_146654	-1.15443	0.10197	-1.15443	-0.198857	0.402301	-0.161456	-0.36689	-0.23478	1.65503	1.11155	2
NR_040092	NR_040092	NR_040092	0.0119388	0.206418	-1.13931	-0.745582	-0.560216	-0.861698	0.13324	0.102173	1.39858	1.45446	2
NM_001304348	ENSG00000105088	OLFM2	-0.0447478	0.423027	-1.41534	-0.883764	-0.187724	-0.0590576	-0.54629	-0.022222	1.36855	1.36757	2
NM_031891	ENSG00000101542	CDH20	0.0794727	0.201843	0.0789656	-0.520925	-1.09914	-1.48773	-0.135198	0.393855	1.12488	1.36398	2
NM_001077594	ENSG00000205436	EXOC3L4	-0.195379	-0.8361	-0.8361	-0.8361	0.14278	-0.8361	1.21582	0.0835533	1.53714	0.560487	2
NM_003486	ENSG00000103257	SLC7A5	0.191562	0.223177	-0.894004	-1.10387	-0.421744	-0.325422	-0.217086	-0.40375	1.42386	1.52728	2
NM_198066	ENSG00000100522	GNPNAT1	-0.597207	-0.54915	-0.344389	-0.373946	-0.73274	-0.788584	0.157875	0.122345	1.50735	1.59845	2
NM_005941	ENSG00000156103	MMP16	-0.900443	-0.846217	-1.11193	-1.16499	0.94398	0.500998	0.543673	0.696171	0.688639	0.650123	2
NM_139072	ENSG00000187957	DNER	1.81997	1.84926	4.25379	4.37264	-2.23129	-2.7907	-3.13623	-3.87642	-0.232397	-0.0286053	3
NM_002667	ENSG00000198523	PLN	-3.73475	-3.89914	4.0526	4.08526	1.04088	1.59869	-2.289	-2.21304	0.918575	0.439919	3
NM_000384	ENSG00000084674	APOB	-1.1512	-1.79192	5.42	5.47154	-1.221	-0.798939	-1.79192	-1.79192	-1.79192	-0.552733	3
NM_005161	ENSG00000134817	APLNR	0.255098	-0.308295	4.31949	4.48165	0.708716	1.30581	-3.85042	-3.85042	-1.47718	-1.58444	3
NM_004657	ENSG00000168497	CAVIN2	-1.34542	-2.85211	4.7658	4.85287	0.249732	0.970079	-1.25153	-2.10656	-1.57788	-1.70498	3
NM_014289	ENSG00000077274	CAPN6	1.19353	1.25208	3.61955	3.64451	-3.76957	-3.18929	-2.47546	-1.89183	0.683628	0.932861	3
NM_000089	ENSG00000164692	COL1A2	-2.99302	-3.03621	3.66616	3.62263	1.25651	1.76917	-2.65962	-1.54303	-0.0313618	-0.0512275	3
NM_003469	ENSG00000171951	SCG2	0.625536	0.496008	2.67971	2.76841	0.512886	1.28844	-4.36675	-4.23021	-0.117574	0.343541	3
NM_005252	ENSG00000170345	FOS	1.54815	1.66479	-0.865557	0.731562	2.93115	2.72549	-3.7132	-3.78296	-0.733436	-0.505984	3
NM_152754	ENSG00000153993	SEMA3D	-2.96768	-3.14511	3.61906	3.65995	0.174054	0.692587	-1.55447	-1.61126	0.523443	0.609423	3
NM_002487	ENSG00000288364	NDN	-0.124236	-1.03303	3.25618	3.45257	0.134982	0.532253	-3.61255	-3.65022	0.493895	0.550158	3
NM_173648	ENSG00000163492	CCDC141	0.168807	0.0554398	3.96525	4.07659	-0.77462	0.0215308	-0.777526	-1.63206	-2.55171	-2.55171	3
NM_001329631	ENSG00000166689	PLEKHA7	0.599852	0.375752	3.30116	3.20921	0.60854	0.128146	-0.535666	-0.64567	-3.31797	-3.72334	3
NR_027994	NR_027994	NR_027994	-1.41401	-2.42916	4.16133	4.07952	-0.259364	0.401502	-1.2039	-1.10035	-1.35023	-0.885348	3
NM_000422	ENSG00000128422	KRT17	-2.02613	-1.4772	3.94004	3.93487	-0.249038	0.421796	-2.02613	-1.49423	-0.665545	-0.358444	3
NM_001977	ENSG00000138792	ENPEP	-2.02606	-2.66679	3.40705	3.61912	-1.68791	-1.67381	-0.382062	0.0978567	0.78343	0.529176	3
NM_001003845	ENSG00000204335	SP5	-1.67033	-1.70548	0.22978	0.228394	3.35649	3.37572	0.491816	0.827089	-2.63935	-2.49412	3
NR_026949	NR_026949	NR_026949	-2.14641	-1.73042	3.23743	3.34802	1.0543	1.76205	-1.89705	-0.950855	-1.93134	-0.745714	3
NM_000638	ENSG00000109072	VTN	-1.57943	-2.15148	2.14259	2.07973	2.20451	2.87182	-3.02933	-1.88303	-0.458837	-0.196541	3
NM_025130	ENSG00000156510	HKDC1	-2.92811	-1.33495	3.22185	3.38601	-0.518848	-0.0271171	-2.27472	-1.24331	0.813831	0.905355	3
NM_001138	ENSG00000159723	AGRP	-0.662268	-0.492022	3.8108	3.84531	-1.95835	-0.806975	-0.126371	-0.398585	-2.22262	-0.988916	3
NM_212559	ENSG00000182489	XKRX	0.17622	-0.453039	3.75127	3.64698	-0.168054	-0.533459	-0.976994	-1.08168	-2.15153	-2.20971	3
NM_002009	ENSG00000140285	FGF7	-2.79794	-2.96233	0.714248	0.527167	2.84232	2.49525	1.12806	1.17415	-1.70684	-1.41409	3
NM_021936	ENSG00000116183	PAPPA2	-1.5744	-2.2423	3.53801	3.42019	1.13286	0.346176	-0.63216	-0.936976	-1.64545	-1.40597	3
NR_046099	NR_046099	NR_046099	0.839129	0.620716	3.63686	3.28819	-1.61317	-1.61317	-0.319053	-1.61317	-1.61317	-1.61317	3
NM_206933	ENSG00000042781	USH2A	0.0365636	-0.670366	3.60783	3.60738	-0.314679	-1.70192	-1.14375	-1.08638	-1.91693	-0.417746	3
NM_139055	ENSG00000166106	ADAMTS15	-2.79743	-2.10873	2.87206	2.84813	-0.246654	-0.205616	-1.15591	-1.61014	1.04369	1.36061	3
NM_213602	ENSG00000197046	SIGLEC15	-0.990513	-1.63123	3.61879	3.59373	-0.0745003	-0.317737	-0.337119	-1.63123	-0.598951	-1.63123	3
NM_001206696	ENSG00000117595	IRF6	-1.68456	-2.38491	1.66563	1.59224	2.04993	2.02001	-2.92002	-1.70574	0.687826	0.679579	3
NM_006108	ENSG00000262655	SPON1	-2.02889	-3.00759	1.66016	1.70647	-1.66521	-1.57227	1.84646	2.1316	0.722822	0.206438	3
NM_001004432	ENSG00000213171	LINGO4	-0.309111	-0.0707941	-0.127696	0.254433	3.22765	3.35334	-1.2546	-2.17093	-1.70197	-1.20033	3
NM_001080426	ENSG00000198842	STYXL2	-1.4559	-1.4559	3.28137	3.50105	-0.159356	-0.142406	-1.4559	-1.4559	0.171945	-0.828988	3
NM_012093	ENSG00000154027	AK5	-1.10956	-0.524445	2.50573	2.43933	0.793749	0.604596	0.361572	0.599598	-3.44273	-2.22784	3
NM_139240	ENSG00000180999	C1orf105	-1.09527	-1.09527	3.70606	3.37302	-0.524354	-0.514987	-1.09527	-0.563373	-1.09527	-1.09527	3
NR_026713	NR_026713	NR_026713	-0.764718	-0.0188088	3.4619	3.50724	-1.07246	-1.06309	-0.666514	-0.723721	-1.64337	-1.01646	3
NM_000738	ENSG00000168539	CHRM1	0.24975	0.595486	1.46934	1.07728	2.37037	2.19643	-1.71999	-1.47189	-2.69685	-2.06993	3
NM_003543	ENSG00000158406	H4C8	-1.81847	-1.72729	2.1339	2.07357	1.78557	1.36195	-3.23926	-0.296753	-0.095304	-0.177913	3
NR_034081	NR_034081	NR_034081	-3.29013	-3.04337	1.37799	1.30524	2.05675	1.41571	0.342405	0.319639	-0.530862	0.0466294	3
NM_000029	NM_000029	NM_000029	-3.05058	-2.89048	1.76112	1.54684	1.46686	1.99983	-0.809527	-0.489466	0.277088	0.188318	3
NM_018192	ENSG00000090530	P3H2	-1.63667	-1.08774	2.60534	3.00451	-1.63667	-1.63667	-1.63667	-0.15986	0.807562	1.37686	3
NM_001002912	ENSG00000178965	ERICH3	-1.49169	-0.942761	0.642757	1.13275	2.86013	3.13865	-1.49169	-1.49169	-1.49169	-0.864774	3
NM_001029858	ENSG00000196376	SLC35F1	-1.86038	-1.68682	2.35199	2.46044	0.875177	1.25291	-2.94323	-1.06549	0.200729	0.414666	3
NR_038385	NR_038385	NR_038385	0.054493	-0.324715	3.09671	3.22398	-1.26345	-1.66205	-0.108567	-0.199405	-2.24233	-0.574651	3
NM_001348504	ENSG00000176406	RIMS2	-2.09232	-2.09232	3.04309	2.98993	0.122118	0.48092	-1.11546	-0.401165	-0.239064	-0.695733	3
NM_012081	ENSG00000118985	ELL2	-1.12581	-1.30552	3.20903	3.1701	-0.00180065	0.281275	-1.61438	-1.5628	-0.597481	-0.452609	3
NM_000429	ENSG00000151224	MAT1A	-0.203993	-0.814579	3.5111	3.06102	-0.769816	-0.167563	-0.772524	-0.849742	-1.29427	-1.69963	3
NM_001040429	ENSG00000118946	PCDH17	-0.496994	-0.531861	2.18502	2.15075	1.32392	1.8937	-2.55457	-2.39916	-0.75338	-0.817435	3
NM_004098	ENSG00000170370	EMX2	-0.917479	-0.917479	3.39656	3.33671	-0.917479	-0.917479	-0.917479	-0.917479	-0.310914	-0.917479	3
NM_005398	ENSG00000119938	PPP1R3C	-0.668051	-0.968837	2.97286	3.04467	0.658065	0.630924	-1.20144	-1.25245	-1.74741	-1.46833	3
NM_000256	ENSG00000134571	MYBPC3	-0.708158	-0.845403	2.29515	2.82275	1.1262	1.55384	-1.79101	-0.871355	-1.79101	-1.79101	3
NM_001145204	ENSG00000237515	SHISA9	-1.88436	-1.88436	1.24494	1.98557	1.98285	2.14681	-1.88436	-1.88436	-0.0311059	0.208373	3
NR_135799	NR_135799	NR_135799	0.309816	0.849295	3.03118	3.00507	-1.38459	-0.804305	-1.38459	-0.852691	-1.38459	-1.38459	3
NM_001207016	ENSG00000153233	PTPRR	-1.22227	-2.25125	2.99998	3.21307	-0.507666	-0.596809	-0.567883	-0.620443	-0.437493	-0.00923733	3
NM_002773	ENSG00000052344	PRSS8	-1.46337	-0.397633	1.18315	1.1109	2.46531	2.50537	-0.428418	-0.623034	-2.02709	-2.3252	3
NM_001320373	ENSG00000145198	VWA5B2	-2.47192	-2.4036	2.29296	2.35746	1.23773	0.927219	-1.13092	-0.881499	0.0527159	0.0198461	3
NM_014391	ENSG00000148677	ANKRD1	-0.642493	-0.0268103	3.25791	3.12251	-1.28321	-0.964091	-1.28321	-1.28321	-0.67665	-0.220734	3
NR_073474	NR_073474	NR_073474	-1.46958	-1.06398	1.91096	1.56253	1.90148	1.90341	-1.33635	-2.89037	-0.591796	0.0737023	3
NM_002115	ENSG00000160883	HK3	-0.75789	-0.448312	2.90232	2.89472	0.187889	0.828517	-1.38808	-2.1503	-1.05435	-1.01451	3
NR_109779	NR_109779	NR_109779	-1.38601	-2.05181	2.24401	2.18229	1.71685	1.67587	-0.725325	-1.48504	-1.01535	-1.15549	3
NM_173076	ENSG00000144452	ABCA12	-1.5642	-1.5642	2.62132	2.8092	1.20676	0.594787	-1.5642	-0.644546	-0.957635	-0.937284	3
NM_014981	ENSG00000144821	MYH15	-1.37097	-1.55436	2.19755	2.18907	1.22601	0.973992	0.130273	0.288656	-2.06116	-2.01907	3
NM_006079	ENSG00000164442	CITED2	-2.10626	-1.55734	2.38912	2.11197	0.810942	1.27332	-2.10626	-0.318802	-0.0581051	-0.43858	3
NM_001001933	ENSG00000162624	LHX8	-1.55889	-1.69614	0.318281	0.830493	2.42548	2.58296	-0.0955557	0.382096	-1.60946	-1.57926	3
NM_000817	ENSG00000128683	GAD1	-1.4751	-0.947274	-0.529838	-0.563587	2.81032	3.18267	-0.304943	-0.271993	-1.04491	-0.855351	3
NM_175929	ENSG00000102466	FGF14	-1.47079	-0.721673	2.86651	2.596	-0.814965	-1.11853	-1.54194	-0.886551	0.643145	0.448797	3
NM_001354646	ENSG00000111339	ART4	-0.412759	-1.28462	2.8229	3.02173	-0.0564627	-0.520054	-1.26397	-0.913898	-1.22699	-0.165869	3
NM_016270	ENSG00000127528	KLF2	-1.88664	-1.44162	1.80241	2.03106	1.46951	1.77518	-1.52622	-1.24922	-0.666989	-0.307476	3
NM_001005404	ENSG00000175155	YPEL2	-0.65547	-0.500343	1.95427	1.92406	0.723278	0.526646	0.478428	0.655111	-2.61593	-2.49005	3
NM_000165	ENSG00000152661	GJA1	-2.81203	-2.7165	1.67076	1.63379	0.288446	0.560833	-0.187038	-0.0803359	0.685051	0.957022	3
NM_153634	ENSG00000139117	CPNE8	-1.82706	-2.20627	2.06457	2.00143	0.507678	0.720503	-1.46283	-1.35924	0.624045	0.937174	3
NM_003613	ENSG00000138615	CILP	-0.949335	-1.69692	2.58733	2.69116	0.437182	0.809965	-0.806509	-0.851913	-1.1143	-1.10667	3
NR_144431	NR_144431	NR_144431	0.441984	0.485789	2.17585	2.21318	-0.522412	-0.347483	-2.14546	-2.64872	0.0135696	0.333696	3
NR_136642	NR_136642	NR_136642	-0.850246	-1.4737	1.91847	1.92828	1.10657	1.20005	0.413688	-0.0273878	-2.2276	-1.98812	3
NM_006042	ENSG00000153976	HS3ST3A1	-2.87476	-2.59887	1.05805	1.31541	0.713964	0.959099	1.08656	0.957141	-0.332694	-0.283892	3
NM_001160167	ENSG00000135362	PRR5L	-0.730559	-0.730559	3.13365	2.71082	-0.730559	-0.730559	-0.730559	-0.730559	-0.730559	-0.730559	3
NM_198465	ENSG00000123572	NRK	-1.21934	-1.04411	2.38808	2.51303	0.0575258	0.162713	0.195712	0.520506	-1.98807	-1.58605	3
NM_153234	ENSG00000145721	LIX1	-1.27191	-1.27191	1.68811	1.23823	1.77807	2.30015	-1.27191	-1.27191	-1.27191	-0.644997	3
NR_144378	NR_144378	NR_144378	-0.723138	-0.723138	2.66167	3.12344	-0.723138	-0.723138	-0.723138	-0.723138	-0.723138	-0.723138	3
NM_001300783	ENSG00000184838	PRR16	-2.63045	-2.08152	1.53574	1.39321	1.51919	1.56569	-0.419231	-0.0152572	-0.582292	-0.285068	3
NM_001819	ENSG00000089199	CHGB	-1.13174	-1.07576	2.48441	2.48314	0.664716	-0.261162	0.19481	-0.151701	-1.5494	-1.6573	3
NM_002928	ENSG00000143333	RGS16	0.614792	0.496769	2.57911	2.52867	-0.8477	-0.951395	-0.822749	-0.929068	-1.34507	-1.32335	3
NM_021083	ENSG00000047597	XK	-1.1874	-1.1874	2.16357	2.42993	-1.1874	-1.1874	1.23397	0.690341	-0.580832	-1.1874	3
NM_198714	ENSG00000050628	PTGER3	-2.00988	-2.00905	2.33781	2.47023	0.0291505	-0.105377	-0.130746	-0.103417	-0.0421519	-0.436567	3
NM_001013742	ENSG00000274588	DGKK	-0.498918	-1.22657	2.37635	2.23936	-0.683964	-1.14314	-1.37678	-1.47611	0.954712	0.835067	3
NM_000550	ENSG00000107165	TYRP1	-1.87594	-1.70239	2.55101	1.97618	-0.990586	-1.16148	0.522233	0.0650489	0.00360789	0.612304	3
NM_130386	ENSG00000158270	COLEC12	-2.39632	-3.03182	1.28841	1.07058	1.13105	0.345485	0.376236	0.401111	0.30767	0.507591	3
NM_003536	ENSG00000278828	H3C10	-0.388043	-0.697227	1.56212	1.72471	1.86999	1.32108	-1.89612	-1.61912	-1.26765	-0.609751	3
NM_001102608	ENSG00000206384	COL6A6	-2.45612	-1.64303	1.66324	1.62722	0.810086	1.46691	-1.33072	-0.702993	0.373347	0.192064	3
NM_012202	ENSG00000162188	GNG3	0.804131	0.273294	-0.505587	-0.437366	2.40956	2.37573	-1.5735	-1.49753	-0.766578	-1.08215	3
NM_000828	ENSG00000125675	GRIA3	-1.99893	-1.97242	1.48905	1.72591	1.38536	1.3142	-1.20895	-0.575577	0.29775	-0.456397	3
NM_002621	ENSG00000126759	CFP	-0.545016	-0.453838	2.66266	2.30602	-0.409075	0.023645	-0.191626	-0.0880713	-1.96581	-1.33889	3
NM_030923	ENSG00000152128	TMEM163	0.859147	0.564615	2.16086	2.45854	-1.51521	-1.34147	-1.23077	-0.709639	-0.789882	-0.456184	3
NR_077241	NR_077241	NR_077241	-0.863039	-0.863039	2.30566	2.6092	-0.863039	1.12642	-0.863039	-0.863039	-0.863039	-0.863039	3
NM_199512	ENSG00000091986	CCDC80	-1.34859	-1.56071	1.82622	1.74731	1.26797	1.44057	-1.28157	-1.45004	-0.4951	-0.14606	3
NM_203451	ENSG00000180440	SERTM1	-0.0262933	-0.153516	2.31888	2.32746	-0.218153	-0.00552208	-2.09666	-1.66062	-0.301709	-0.183866	3
NR_110650	NR_110650	NR_110650	-1.0267	-0.477768	2.86131	2.35092	-0.455779	-1.0267	-1.0267	-0.107043	-0.691768	-0.399781	3
NR_027433	NR_027433	NR_027433	-0.903818	-1.31615	-0.166324	-0.0977824	2.68483	2.01627	0.300403	0.0281894	-0.779966	-1.76564	3
NM_014365	ENSG00000152137	HSPB8	-2.04889	-1.6465	2.16417	2.24971	-0.93995	0.0181437	-0.0377229	0.108178	-0.0546631	0.187527	3
NM_001286659	ENSG00000136111	TBC1D4	-0.72869	-0.865935	2.43047	2.49495	-0.0344513	0.425284	-1.24196	-1.27964	-0.450958	-0.74906	3
NM_032680	ENSG00000130038	CRACR2A	1.0146	-0.00598176	2.19112	1.82406	-0.581856	-0.559807	-1.42468	0.305045	-0.670635	-2.09188	3
NM_015585	ENSG00000089101	CFAP61	-1.97921	-2.30894	1.74207	1.65562	0.352045	-0.0625733	0.101389	1.15633	-0.219496	-0.437231	3
NM_138413	ENSG00000241935	HOGA1	-0.373887	-1.12269	1.86616	2.27204	0.801793	-0.754795	0.0654753	0.320005	-2.06829	-1.00581	3
NM_031908	ENSG00000145861	C1QTNF2	-0.818119	-1.12008	2.03819	2.19963	0.721823	0.262647	-0.277385	-0.0168567	-2.02548	-0.964366	3
NM_021058	ENSG00000124635	H2BC11	-0.43479	-0.322614	1.71467	1.68177	0.803314	0.596565	-2.85473	-1.11073	-0.0745661	0.0011103	3
NR_110312	NR_110312	NR_110312	0.462629	-0.409235	2.58489	2.13182	0.0207172	-0.958164	-0.958164	-0.958164	-0.958164	-0.958164	3
NR_077240	NR_077240	NR_077240	-0.135477	-0.776198	2.43084	2.56845	-0.776198	-0.776198	-0.206621	-0.776198	-0.776198	-0.776198	3
NM_001318373	ENSG00000184226	PCDH9	-0.930472	-0.900989	1.71195	1.74078	1.07868	1.58253	-1.36135	-1.28741	-0.905872	-0.727847	3
NR_147075	NR_147075	NR_147075	-1.11269	-1.20448	2.45118	2.20636	-0.456864	-1.17313	0.380356	-0.833758	0.0998448	-0.356824	3
NM_153711	ENSG00000178033	CALHM5	-0.184407	-2.30696	0.115122	0.933991	1.23904	2.46083	-1.3301	-0.429226	-0.0871275	-0.411157	3
NM_004588	ENSG00000149575	SCN2B	-0.565764	-0.648738	1.66584	1.72784	1.18958	1.21653	-1.05291	-0.253419	-1.65748	-1.62147	3
NM_001257308	ENSG00000186367	MINAR2	-2.04715	-2.23931	0.288266	0.0639996	0.82101	0.791783	1.46929	1.67621	-0.353313	-0.470779	3
NM_016932	ENSG00000170577	SIX2	-0.270587	-0.825066	1.68183	1.95137	0.88945	1.1278	-1.35305	-1.62704	-1.27004	-0.304667	3
NM_003509	ENSG00000196747	H2AC13	-0.00183821	-0.75542	0.818415	1.51714	1.87411	1.14698	-2.27024	-0.962083	-0.619984	-0.747086	3
NM_001231	ENSG00000143318	CASQ1	-2.31237	-0.583363	1.85382	1.30496	-0.535279	0.996895	-0.538185	-1.39271	0.199521	1.00671	3
NM_178450	ENSG00000173926	MARCHF3	0.544534	0.582943	2.15498	2.14223	-0.375168	-0.617421	-1.06359	-1.23481	-1.204	-0.929697	3
NM_001312653	ENSG00000197903	H2BC12	-1.65666	-2.07535	1.39091	1.39608	1.17073	1.02795	-1.16321	-0.628672	0.277438	0.260784	3
NR_002815	NR_002815	NR_002815	-1.3787	-1.37792	1.91029	1.76564	0.401916	0.591822	0.583768	0.230175	-1.46304	-1.26395	3
NM_002825	ENSG00000105894	PTN	-1.1433	-1.23509	1.30479	1.65736	0.57395	1.59557	-1.78402	-1.25212	0.0692383	0.213611	3
NM_001204813	ENSG00000135318	NT5E	-1.43233	-1.75432	2.16872	1.75665	0.0930163	-0.618601	-0.740998	-0.472252	0.82766	0.172462	3
NR_109957	NR_109957	NR_109957	-1.62304	-1.31816	1.78066	1.35357	0.9078	1.24695	0.157609	-0.0726275	-1.23148	-1.20128	3
NM_001243007	ENSG00000119608	PROX2	-1.52313	0.424423	0.939835	0.851572	1.75449	1.43049	-0.324744	-0.401962	-1.27221	-1.87877	3
NR_040662	NR_040662	NR_040662	-0.898557	-0.898557	2.06147	2.47906	0.0803241	-0.898557	-0.898557	-0.898557	-0.291992	0.163924	3
NR_027701	NR_027701	NR_027701	0.347956	-0.375335	2.02239	1.51299	0.560176	-1.11136	-2.10434	-1.18469	-0.251085	0.583302	3
NM_032594	ENSG00000168348	INSM2	-1.67795	-1.77412	1.96951	1.94561	0.565324	-0.0768146	-0.51698	-0.427211	0.0462048	-0.0535732	3
NR_109999	NR_109999	NR_109999	-0.647799	-0.0988711	2.89526	1.73821	-0.647799	-0.647799	-0.647799	-0.647799	-0.647799	-0.647799	3
NM_015009	ENSG00000121440	PDZRN3	-2.17014	-2.18825	0.638134	0.729497	0.985869	0.803088	0.875172	1.04607	-0.337355	-0.38208	3
NM_175885	ENSG00000182103	FAM181B	-0.000938681	-0.0879718	2.19918	2.0332	0.0608738	0.265069	-1.195	-0.932941	-1.30102	-1.04045	3
NR_110185	NR_110185	NR_110185	-1.31836	-0.23008	-0.981793	-0.0262437	1.8088	2.41983	0.174682	0.083844	-0.598503	-1.33217	3
NR_047495	NR_047495	NR_047495	-0.67704	-1.75989	0.525533	0.864551	1.84486	1.68675	-1.19031	-1.22799	-0.399308	0.332845	3
NM_030961	ENSG00000169871	TRIM56	0.08732	0.233182	0.727232	0.557844	1.64139	1.696	-0.84591	-0.498616	-2.01492	-1.58352	3
NM_152450	ENSG00000157470	FAM81A	0.875224	0.734903	1.62354	1.82832	-0.949375	-0.469656	-1.36355	-0.469126	0.0448189	-1.8551	3
NM_153690	ENSG00000185112	FAM43A	-0.5625	-0.488634	1.91556	2.02674	-0.460432	-0.0323286	-1.79246	-1.35854	0.413915	0.33867	3
NM_001320269	ENSG00000132854	KANK4	-0.535047	-0.62684	1.78426	2.41369	-0.604851	-1.17577	-1.17577	-0.64387	0.677488	-0.113287	3
NM_001113492	ENSG00000282302	SEPTIN9 ENSG00000282302	-1.37104	-2.17393	1.14926	1.5614	1.1524	1.1042	-0.490564	0.0736813	-0.641336	-0.364084	3
NR_163978	NR_163978	NR_163978	-0.906211	-1.08865	1.37883	1.44372	1.06059	1.29314	-0.548696	0.0661324	-1.99405	-0.70481	3
NM_017957	ENSG00000049283	EPN3	-0.678754	-0.684726	2.105	1.91022	0.414008	0.557914	-0.418663	-0.581524	-1.14479	-1.47868	3
NM_014471	ENSG00000122711	SPINK4	-1.28912	-0.984238	1.72839	1.91673	0.358144	-0.354251	-1.92984	-0.0521053	0.443398	0.162892	3
NM_152830	ENSG00000159640	ACE	0.328466	0.464914	0.942243	1.22123	1.15979	1.28021	-1.49619	-1.64996	-1.42708	-0.823625	3
NM_016599	ENSG00000172399	MYOZ2	0.0943793	0.235888	1.87047	2.02766	-0.0227588	0.241902	-1.03992	-0.976222	-0.792393	-1.63902	3
NR_028337	NR_028337	NR_028337	0.0972607	0.188439	1.44467	2.4993	-0.0269843	-0.0100345	-0.753955	-0.791634	-1.32353	-1.32353	3
NM_152400	ENSG00000174749	FAM241A	-0.112808	-0.255552	2.21232	2.24103	-0.746721	-0.660046	-0.383597	-0.494605	-0.93408	-0.86594	3
NM_018945	ENSG00000171408	PDE7B	0.0721205	-0.0504699	1.90189	1.84565	0.225997	0.0695455	-0.48001	-0.288681	-1.78254	-1.51351	3
NR_126559	NR_126559	NR_126559	-0.56369	-0.56369	1.98323	2.52629	-0.56369	-0.56369	-0.56369	-0.56369	-0.56369	-0.56369	3
NM_001015045	ENSG00000138640	FAM13A	-2.07426	-0.887903	1.72716	1.70248	-0.362888	-0.337634	0.708713	0.652145	-0.740394	-0.387424	3
NM_018398	ENSG00000157445	CACNA2D3	-1.56807	-1.87951	1.28961	1.47942	-0.0260297	0.99794	-1.02372	-0.42714	0.713845	0.44365	3
NM_019863	ENSG00000185010	F8	-1.33186	-2.19406	1.57136	1.6271	-0.0708122	0.394513	-0.367863	-0.501705	0.510963	0.362361	3
NM_001102562	ENSG00000183654	MARCHF11	0.35354	0.306906	1.54206	1.50599	0.400849	0.77421	-1.78793	-1.64111	-0.872516	-0.582005	3
NM_001039792	ENSG00000196196	HRCT1	-0.975596	-1.4136	1.71265	1.67033	-0.00548499	0.639262	-1.37589	-0.978846	0.709527	0.0176417	3
NM_012367	ENSG00000124657	OR2B6	0.0676251	-0.114809	1.14143	1.68412	1.14418	0.683896	-0.332665	-1.62678	-1.02022	-1.62678	3
NM_001256105	ENSG00000114251	WNT5A	-1.08958	-2.83748	1.15471	0.867776	0.302216	0.124305	0.524187	-0.0765612	0.257199	0.773226	3
NM_033274	ENSG00000135074	ADAM19	-0.683992	-0.797737	1.87842	1.914	-0.107792	0.291493	-1.39137	-1.38991	0.0703996	0.216481	3
NM_001144883	ENSG00000139174	PRICKLE1	-1.5297	-0.792369	2.10347	1.84463	-0.522262	-0.108297	-0.797447	-0.578992	-0.116807	0.497772	3
NM_001354819	ENSG00000151623	NR3C2	-0.909921	0.199437	2.44104	1.60022	0.0689599	-0.329636	-0.340344	-0.909921	-0.909921	-0.909921	3
NM_000015	ENSG00000156006	NAT2	-0.652322	0.218927	2.05792	1.71508	-0.722126	-1.29304	-1.29304	-0.37339	-0.26076	0.602763	3
NM_001349115	NM_001349115	NM_001349115	-1.62078	-1.12395	1.86835	1.8934	0.379231	0.115848	-0.756845	-0.0578236	-0.403196	-0.29424	3
NM_057168	ENSG00000002745	WNT16	0.261236	-0.176765	2.10989	1.87773	-0.862252	-0.852885	-0.863592	-0.901271	-0.826605	0.234514	3
NM_021064	ENSG00000196787	H2AC11	-0.740874	-0.317757	1.26036	1.28285	1.1943	1.17405	-1.56455	-1.51515	-0.465679	-0.307557	3
NM_207499	ENSG00000244694	PTCHD4	-0.113503	0.277065	1.87651	1.77915	-1.13959	-1.85199	-0.147576	-0.326752	-0.283626	-0.0696887	3
NM_016247	ENSG00000081148	IMPG2	-0.863049	-1.39697	1.53592	1.55655	0.718617	1.04179	-1.37632	-0.720938	-0.445504	-0.0500927	3
NR_046174	NR_046174	NR_046174	-1.68916	-0.177191	2.02339	1.40082	0.365875	0.691769	-1.11958	-0.212354	-0.656878	-0.626681	3
NM_206827	ENSG00000122035	RASL11A	-2.414	-1.46839	0.793038	0.635631	0.718163	1.12771	0.499645	0.528507	0.0978894	-0.518193	3
NR_024089	NR_024089	NR_024089	0.107008	0.280562	1.93857	1.9455	-0.975843	-0.975843	0.00101771	-0.975843	-0.369278	-0.975843	3
NM_024676	ENSG00000214193	SH3D21	-1.34756	-1.34756	1.51974	1.52835	-0.77664	0.343151	0.617593	0.530181	0.280292	-1.34756	3
NM_005360	ENSG00000178573	MAF	0.119549	-1.30124	1.56606	1.52775	-0.730327	0.0122534	-1.30124	-1.30124	0.443706	0.964739	3
NM_003532	ENSG00000274750	H3C6	-1.33027	-1.25263	1.43693	1.34792	1.06707	0.721194	-1.34325	-0.833663	0.325177	-0.138475	3
NM_001508	ENSG00000183840	GPR39	-1.48126	-1.57305	1.78943	1.6767	-0.344894	0.389959	-0.156833	-0.244245	-0.494134	0.438326	3
NM_002506	ENSG00000134259	NGF	-0.833317	-1.14408	0.797994	1.12608	-1.9022	-0.994651	1.08798	1.23644	0.16712	0.458629	3
NR_024366	NR_024366	NR_024366	-0.808119	-1.89097	1.82158	1.11715	0.397018	-0.897992	0.975573	0.15196	-0.0377137	-0.828489	3
NM_001371514	ENSG00000128656	CHN1	-1.10373	-0.793407	1.14057	1.1993	0.880977	0.3413	0.486631	0.933634	-1.3524	-1.73287	3
NM_032439	ENSG00000165443	PHYHIPL	-1.09113	-1.45534	1.60611	1.73554	0.507279	0.761063	-1.00787	-0.777076	-0.128202	-0.150377	3
NM_000885	ENSG00000115232	ITGA4	-1.75343	-1.65043	1.64882	1.63198	0.034303	-0.119311	0.218081	0.20417	-0.312033	0.0978581	3
NM_020433	ENSG00000149596	JPH2	-0.816956	0.48312	1.44314	1.40082	-0.514803	-0.366273	-1.96265	-1.06178	0.578089	0.817295	3
NR_108088	NR_108088	NR_108088	0.188241	-1.23255	1.72747	1.93489	-0.661635	-0.652267	0.541631	-0.00759087	-1.23255	-0.605636	3
NM_001136233	ENSG00000223611	SUPT20HL2	0.385165	-0.4867	2.31533	1.47452	-0.0567471	-1.03563	-1.03563	-0.115974	-1.03563	-0.408712	3
NM_001039905	NM_001039905	NM_001039905	-1.1968	-0.647876	1.76322	1.31334	-1.1968	-0.61652	0.768345	0.846125	0.163778	-1.1968	3
NM_001199897	ENSG00000125869	LAMP5	-0.06172	0.415998	1.7038	1.72292	0.417801	-0.24836	-0.459184	-0.545822	-1.6842	-1.26123	3
NM_001017961	ENSG00000188859	FAM78B	-1.88814	-0.737106	1.49307	1.58633	0.382882	0.186427	-0.366224	0.166846	0.479225	-1.30331	3
NM_002438	ENSG00000260314	MRC1	-0.65857	-0.65857	1.94693	2.17043	-0.0876528	-0.0782853	-0.65857	-0.65857	-0.65857	-0.65857	3
NM_001267048	ENSG00000116299	ELAPOR1	-0.715767	-0.166839	2.33138	1.73365	-0.715767	-0.135482	-0.715767	-0.183869	-0.715767	-0.715767	3
NM_004867	ENSG00000078596	ITM2A	-0.813088	-1.01047	1.02007	1.01669	1.14074	1.68509	-1.1207	-1.32103	-0.298473	-0.29884	3
NM_006001	ENSG00000198033	TUBA3C	0.943115	-0.408107	1.30809	1.27073	-0.374832	-1.35371	0.780055	-1.35371	-1.35371	0.542094	3
NR_125947	NR_125947	NR_125947	-1.03866	-0.733777	1.89334	1.88165	-0.532942	0.117931	-1.1098	-0.759729	0.0655679	0.216424	3
NR_026989	NR_026989	NR_026989	-1.07345	-0.768571	1.20023	1.25121	-1.71418	-1.13389	0.250974	1.14214	0.13908	0.706463	3
NM_001185	ENSG00000160862	AZGP1	-0.46356	-0.501716	1.58007	2.08196	0.546047	0.209179	-1.03209	-0.543188	-0.958268	-0.918434	3
NM_001364585	ENSG00000145730	PAM	-1.58146	-1.51452	1.54131	1.6641	-0.323183	0.113119	-0.4082	0.101605	-0.240284	0.647507	3
NM_020226	ENSG00000152784	PRDM8	-1.8923	-1.41544	0.517654	0.660339	0.185946	0.108421	1.50934	1.27742	-0.49375	-0.45762	3
NR_145459	NR_145459	NR_145459	-1.68781	-1.38292	1.08935	1.65285	0.0961813	1.24353	-0.554346	-0.2856	-0.108692	-0.062546	3
NR_003683	NR_003683	NR_003683	-1.51881	-0.241916	1.12126	1.53832	0.890447	1.14973	-0.385352	-0.934574	-1.12725	-0.491852	3
NM_016642	ENSG00000137877	SPTBN5	-1.75026	-0.833257	1.58092	1.3453	0.000301513	-0.142251	-0.824165	-0.811493	0.997817	0.437096	3
NM_000242	ENSG00000165471	MBL2	0.142988	0.405231	1.80063	1.61017	-1.76807	-1.01413	-0.365548	-0.341061	-0.0582623	-0.411943	3
NR_073447	NR_073447	NR_073447	0.346081	-0.313854	1.05974	2.26993	-0.0958305	0.500881	-1.07471	-0.542813	-1.07471	-1.07471	3
NM_006350	ENSG00000134363	FST	-0.510045	-0.510045	1.91204	2.16832	-0.510045	-0.510045	-0.510045	-0.510045	-0.510045	-0.510045	3
NM_001080444	ENSG00000183067	IGSF5	-0.532019	-1.06594	1.73609	2.00246	-0.318322	0.28171	-1.04529	0.0762862	-0.582586	-0.552389	3
NM_003526	ENSG00000180596	H2BC4	-0.811617	-0.628713	1.47877	1.52998	0.802434	0.361622	-0.985946	-1.6544	-0.226936	0.134804	3
NM_001366262	ENSG00000170412	GPRC5C	-0.29684	-1.37969	0.395115	-0.111237	0.908297	2.13102	0.174336	0.311465	-1.37969	-0.752775	3
NM_001318711	ENSG00000140859	KIFC3	-0.902218	-1.06661	0.282491	0.126402	1.49539	1.87313	-0.548827	-1.40336	0.12122	0.0223718	3
NR_023915	NR_023915	NR_023915	-0.00773116	-0.397249	1.31245	1.30099	0.946996	1.05361	-1.0124	-0.898916	-1.08103	-1.21672	3
NM_182493	ENSG00000140795	MYLK3	-0.507049	-1.14777	1.56821	1.77357	0.284728	0.165727	-0.170911	0.329037	-1.14777	-1.14777	3
NM_000138	ENSG00000166147	FBN1	-1.65862	-1.6349	0.992282	0.951938	1.11225	1.12458	-0.29427	-0.135636	-0.323317	-0.134318	3
NM_015718	ENSG00000074771	NOX3	-0.110606	0.200917	0.765374	0.219818	1.48808	1.63384	-1.05649	-1.01569	-1.20466	-0.920574	3
NM_001034850	ENSG00000154153	RETREG1	-1.18256	-1.40098	1.54942	1.19682	0.699707	0.906252	-0.185455	-0.0324788	-0.408032	-1.1427	3
NM_001322205	ENSG00000157168	NRG1	-1.32995	-1.64157	1.37525	1.34021	0.305845	0.294809	-0.866131	-0.553887	0.499775	0.575644	3
NM_006237	ENSG00000152192	POU4F1	-0.727954	-0.946367	1.77542	1.59068	-1.21205	-1.02126	0.0260026	-0.0794216	0.579236	0.0157106	3
NR_003335	NR_003335	NR_003335	-0.380964	-0.774515	1.47593	1.3894	1.07216	0.571527	-1.52666	-0.460592	-0.758571	-0.607714	3
NM_001256847_3	NM_001256847_3	NM_001256847_3	-0.308852	-0.504153	0.313758	0.152852	1.70431	1.48175	0.313029	-0.355421	-1.62659	-1.17068	3
NM_001024455	ENSG00000242732	RTL5	-0.0700312	0.0818555	1.69607	1.73087	-0.286409	-0.264934	-0.0452979	-0.119047	-1.33929	-1.38378	3
NM_001017916	ENSG00000008283	CYB561	1.06512	0.600665	0.796712	0.973784	0.863627	0.31724	-1.23758	-1.64356	-0.677087	-1.05892	3
NM_003578	ENSG00000167780	SOAT2	-1.87949	-1.5746	0.961615	1.04082	-0.232221	-0.530754	0.526166	0.853084	0.342055	0.493322	3
NM_020992	ENSG00000107438	PDLIM1	-0.412554	-0.556279	1.67844	1.70387	0.252311	0.634204	-0.539183	-0.589438	-1.25534	-0.916037	3
NM_001122955	ENSG00000168000	BSCL2	0.747927	0.0729156	0.367205	-0.101237	1.40257	1.50015	-0.414788	-1.55438	-1.23814	-0.782223	3
NM_001307978	ENSG00000186854	TRABD2A	-0.70602	-0.401136	1.20017	1.8207	-1.34674	-1.34674	0.427442	0.130067	0.506515	-0.28426	3
NR_038253_2	NR_038253_2	NR_038253_2	-0.228975	-0.194374	0.211066	-0.967803	2.01409	1.64868	-0.94652	-0.446572	-0.562798	-0.526793	3
NM_001077620	ENSG00000214140	PRCD	-0.0229372	0.397017	0.981737	1.21276	0.827649	0.736372	-0.168567	-0.917214	-1.83687	-1.20995	3
NM_002961	ENSG00000196154	S100A4	0.327789	-1.093	1.8214	1.63734	-0.303732	-0.773881	0.201112	-1.093	-0.257933	-0.466088	3
NM_000587	ENSG00000112936	C7	-0.707454	-0.566933	1.10977	1.12948	1.0981	1.28959	-1.18456	-1.14629	-0.546523	-0.475186	3
NM_001130714	ENSG00000138795	LEF1	-0.782318	-0.617388	1.22633	1.83497	-0.0584059	0.39651	0.258373	0.0419037	-1.73983	-0.560144	3
NR_149032	NR_149032	NR_149032	-0.756803	-0.645476	0.833191	0.943469	1.05811	1.56664	-0.2183	-0.317634	-1.25151	-1.21168	3
NM_005226	ENSG00000213694	S1PR3	-1.29477	-1.27033	1.70073	1.63503	-0.0367823	0.208932	-0.538298	-0.269206	-0.11013	-0.0251703	3
NM_001136239	ENSG00000061455	PRDM6	-1.0497	-0.941144	1.57417	1.51899	-1.15386	-0.422747	-0.198419	-0.474231	0.720528	0.426408	3
NM_144651	ENSG00000147485	PXDNL	-1.51499	-1.51302	1.27301	1.19197	0.517707	-0.203559	-0.300225	-0.657896	0.775523	0.431472	3
NM_001282985	ENSG00000173334	TRIB1	-0.742445	-0.711329	1.90632	1.66886	0.073476	0.169149	-0.787431	-0.116908	-0.814814	-0.644876	3
NM_001013627	ENSG00000204131	NHSL2	0.0376318	0.212296	1.81993	1.79463	-0.560185	-0.468139	-0.804724	-0.800579	-0.474946	-0.755913	3
NR_110537	NR_110537	NR_110537	-0.864416	-0.864416	1.42101	1.64573	0.114465	0.711176	0.4297	-0.864416	-0.864416	-0.864416	3
NM_006149_2	NM_006149_2	NM_006149_2	0.528232	-0.617245	0.128463	0.359249	1.49834	1.40707	-1.16617	-1.16617	0.194409	-1.16617	3
NM_194250	ENSG00000170396	ZNF804A	-1.81998	-1.72496	0.625807	0.318873	1.06779	-0.0584496	0.833466	0.687685	0.173097	-0.103319	3
NM_001057	ENSG00000075073	TACR2	-1.5889	-1.21832	1.50137	1.3708	-0.0502477	-0.16974	-0.5052	-0.307455	0.706908	0.260781	3
NM_003534	ENSG00000273983	H3C8	-0.631345	-0.37083	1.33212	1.89497	0.631889	0.225621	-0.949875	-1.04071	-0.274179	-0.817659	3
NM_032134	ENSG00000129646	QRICH2	-1.14242	-1.01894	1.31286	1.32596	1.00421	0.844218	-0.76124	-0.523899	-0.278641	-0.762101	3
NM_001206802	ENSG00000115129	TP53I3	-1.8067	-1.23765	1.05891	0.940121	0.380694	0.910564	-0.720716	-0.488769	0.584093	0.379449	3
NM_033259	ENSG00000163888	CAMK2N2	1.14728	1.0946	0.658647	0.892845	-0.0646248	0.0777202	-1.69485	-1.46598	-0.268796	-0.376834	3
NM_016449	ENSG00000189269	DRICH1	-1.36484	-0.974843	0.653307	0.612269	1.24018	1.59966	0.0692834	-0.342718	-0.615014	-0.877286	3
NM_017525	ENSG00000171219	CDC42BPG	0.243628	0.0735766	1.33639	1.27228	-1.04187	-1.47093	-0.817784	-0.864933	0.605838	0.663807	3
NR_003334	NR_003334	NR_003334	-0.190837	-0.666025	0.810456	1.16888	1.67206	0.547357	-1.04205	-1.07973	-1.00507	-0.215043	3
NM_003263	ENSG00000174125	TLR1	-1.43507	-1.02923	0.882031	0.46333	0.645896	0.843444	0.963574	0.748376	-1.10315	-0.979208	3
NM_000371	ENSG00000118271	TTR	-0.667291	-0.667291	2.10092	1.26555	0.31159	0.325687	-0.667291	-0.667291	-0.667291	-0.667291	3
NM_000856	ENSG00000164116	GUCY1A1	-0.86327	-1.67822	1.02783	1.53593	0.600148	-0.339653	-0.126517	-1.00012	0.478968	0.364894	3
NM_032229	ENSG00000184564	SLITRK6	-1.36637	-1.17484	-0.0708785	-0.220725	1.50659	1.64722	0.239784	0.293086	-0.563637	-0.290231	3
NM_002053	ENSG00000117228	GBP1	-0.733665	-0.733665	0.560971	-0.733665	1.69105	1.25579	-0.733665	-0.733665	0.894184	-0.733665	3
NM_021109	ENSG00000205542	TMSB4X	-1.15825	-1.32331	0.719251	0.802621	0.803892	1.4062	-0.919022	-0.899486	0.101223	0.466874	3
NM_177540	ENSG00000173662	TAS1R1	-0.694255	-0.694255	-0.694255	0.261322	2.12712	1.2952	-0.124677	-0.694255	-0.0876897	-0.694255	3
NM_001099788	ENSG00000108622	ICAM2	-0.766631	-0.217703	1.65546	1.85781	-0.195714	-0.186346	-0.766631	0.153023	-0.766631	-0.766631	3
NM_001145161	ENSG00000215218	UBE2QL1	-0.771863	-0.986583	1.43844	1.41905	0.838216	0.643574	-0.719373	-0.250174	-0.776957	-0.834324	3
NM_005979	ENSG00000189171	S100A13	-1.27319	-0.752213	1.36763	1.39296	-0.0426944	0.104326	-1.19752	-0.70717	0.744855	0.363017	3
NM_003774	ENSG00000257594	GALNT4	-1.51506	-1.65231	1.38154	1.01942	0.272174	-0.0246713	-0.17654	-0.272388	0.458119	0.509716	3
NM_002303	ENSG00000116678	LEPR	-1.23021	-0.331325	1.37163	1.08008	-0.273178	0.1912	0.719944	0.755892	-0.907587	-1.37645	3
NM_003890	ENSG00000281123	FCGBP	0.26248	0.215595	1.52555	1.57716	-0.0219418	-0.0442787	-1.46779	-0.826309	-0.43894	-0.781529	3
NM_001001676	NM_001001676	NM_001001676	-0.460512	-0.460512	1.82491	1.85918	-0.460512	-0.460512	-0.460512	-0.460512	-0.460512	-0.460512	3
NM_022135	ENSG00000121577	POPDC2	-1.44224	-1.69649	1.10561	0.898495	0.884089	0.714803	-0.385585	0.00322789	0.0701561	-0.152071	3
NM_024761	ENSG00000120162	MOB3B	-1.26512	-1.34714	1.2836	1.32317	0.531685	0.857159	-0.175293	-0.149814	-0.507763	-0.550474	3
NM_005502	ENSG00000165029	ABCA1	-1.37819	-0.912452	-0.01255	0.101202	1.06936	1.0169	0.810358	1.08888	-1.04268	-0.740818	3
NM_000084	ENSG00000171365	CLCN5	-0.971724	-1.28781	0.428382	0.276728	1.68101	0.963486	0.0513065	-1.31376	0.139823	0.0325651	3
NR_033781	NR_033781	NR_033781	-1.04953	-0.17828	0.856665	1.62065	-1.69025	-0.697274	0.443516	0.187486	0.529585	-0.0225682	3
NM_001287764	ENSG00000168824	NSG1	-0.364924	-0.272263	1.35879	1.52856	-0.828535	-0.0380849	-1.486	-0.732037	0.141174	0.693316	3
NM_002962	ENSG00000196420	S100A5	-0.645668	-0.0967397	1.63976	1.86448	-0.645668	-0.0653831	-0.645668	-0.11377	-0.645668	-0.645668	3
NM_030765	ENSG00000176383	B3GNT4	-1.10679	-1.74751	0.738341	1.08149	1.25956	0.411478	-0.0792091	0.130228	-0.00255929	-0.685028	3
NR_049769	NR_049769	NR_049769	-0.355365	-0.333802	1.4554	1.25514	0.0968297	0.120849	0.435787	0.0990624	-1.06729	-1.70661	3
NM_001005210	ENSG00000183908	LRRC55	-1.04196	0.470008	1.09248	1.20822	-0.0630826	1.26871	-1.04196	-1.04196	-0.435399	-0.415048	3
NM_001030005	ENSG00000213578	CPLX3	-0.711053	-1.35177	1.19514	1.21665	-0.0552268	1.09615	-0.782197	-0.819876	0.501482	-0.289294	3
NM_001244683	ENSG00000172572	PDE3A	-1.46935	-1.4534	1.07336	0.906053	-0.450224	-0.656013	0.545424	0.765603	0.413115	0.325438	3
NM_001124	ENSG00000148926	ADM	-0.250498	-0.634125	1.35008	1.70941	0.170868	0.314132	-0.925373	-1.32138	-0.256723	-0.156395	3
NM_001365443	ENSG00000251154	PTTG1IP2	-1.9877	-0.0700804	0.559216	1.35695	-0.316585	-0.190387	-0.693584	0.954807	0.588818	-0.201451	3
NR_149042	NR_149042	NR_149042	-1.17128	0.421879	1.53896	1.10933	0.402433	0.498671	-0.257979	-0.587044	-1.20544	-0.749525	3
NM_002478	ENSG00000129152	MYOD1	0.397185	-0.136737	1.44878	1.82448	-0.685666	-0.105381	-0.685666	-0.685666	-0.685666	-0.685666	3
NR_146177	NR_146177	NR_146177	-0.213155	-0.358158	1.22366	1.24235	0.81719	0.858036	-0.726733	-0.704109	-1.183	-0.956074	3
NM_130387	ENSG00000239388	ASB14	-0.625645	-0.460715	1.57518	1.28252	0.298781	-0.392408	0.0214991	0.425473	-0.561872	-1.5628	3
NM_001171868	ENSG00000253304	TMEM200B	-0.29686	-0.240961	0.145089	0.531151	1.01511	1.42175	0.532738	-1.19671	-0.300275	-1.61103	3
NR_125402	NR_125402	NR_125402	0.458165	-0.718787	1.20291	0.435826	1.00012	1.1309	-1.09482	-0.744739	-0.632109	-1.03748	3
NM_207422	NM_207422	NM_207422	-0.00805319	0.18765	1.56116	1.67617	-0.339889	0.0359525	-0.900662	-0.827539	-0.611644	-0.773149	3
NM_138444	ENSG00000178695	KCTD12	-1.52871	-1.59715	0.664158	0.756115	0.772954	1.12168	0.0875846	0.0826365	-0.237137	-0.122144	3
NM_001321681	ENSG00000120549	KIAA1217	-0.642229	-0.517621	0.932334	0.81514	0.926438	1.08421	0.254116	-0.272274	-1.03978	-1.54033	3
NM_020872	ENSG00000113805	CNTN3	-1.44331	-1.25632	1.46016	1.38065	-0.236031	-0.194501	0.126449	-0.00606694	0.00727555	0.161704	3
NM_001105562	ENSG00000130939	UBE4B	-0.131351	-0.214325	1.62095	1.46069	0.0245488	0.104887	-0.809465	0.0831004	-1.22307	-0.915965	3
NR_147057	NR_147057	NR_147057	-0.962409	0.109929	-0.509739	-0.364246	1.55427	1.77343	-0.609019	-0.192068	-0.0846255	-0.715519	3
NM_021637	ENSG00000126950	TMEM35A	-0.201832	-0.232027	1.53293	1.59276	0.00691937	0.311472	-0.492796	-0.375338	-1.20675	-0.935338	3
NR_038251	NR_038251	NR_038251	-1.22748	-1.1073	0.903999	0.807418	-0.466242	-1.13158	0.84928	1.13843	0.239837	-0.00635943	3
NM_001367963	NM_001367963	NM_001367963	-0.870537	-0.870537	0.106756	-0.870537	1.61796	1.28845	0.106324	0.606272	-0.870537	-0.243621	3
NR_146897	NR_146897	NR_146897	-0.563125	-0.563125	1.57132	1.53709	-0.563125	-0.563125	-0.563125	-0.563125	-0.563125	0.833462	3
NM_012465	ENSG00000095587	TLL2	-0.349568	-0.662051	1.58519	1.65863	-1.05817	0.175133	0.144352	-0.472577	-0.503404	-0.517538	3
NM_001025357	ENSG00000205002	AARD	0.364028	0.0576435	0.586012	-0.299763	1.39538	1.43433	-0.879658	-0.776075	-1.02883	-0.853075	3
NR_003950	NR_003950	NR_003950	-0.344956	-0.180296	0.66217	0.662214	1.25168	1.40948	-0.889276	-1.08959	-0.831783	-0.649643	3
NR_135251	NR_135251	NR_135251	0.142928	-0.417206	1.14846	1.36856	0.688386	0.214835	-0.263475	-0.463269	-0.685788	-1.73343	3
NM_001302826	ENSG00000166394	CYB5R2	-0.919373	-1.56009	-0.265458	-0.291641	1.35711	1.01315	0.214089	1.00163	-0.527811	-0.0216009	3
NM_001286389_2	NM_001286389_2	NM_001286389_2	0.774661	0.238336	0.419338	0.583376	0.807525	0.984254	-1.54771	-1.42583	-0.575036	-0.258916	3
NM_138964	ENSG00000169618	PROKR1	-1.11661	-1.11661	1.65159	1.2694	-0.545697	-0.123637	0.437412	0.108347	-0.51005	-0.0541336	3
NR_164147	NR_164147	NR_164147	0.0119794	-0.0798137	1.91817	1.39021	-0.628742	-0.628742	-0.628742	-0.0968435	-0.628742	-0.628742	3
NM_001365310	ENSG00000284395	PERCC1	0.172143	0.481721	1.01604	0.757982	0.672547	0.69576	-1.75216	-0.527202	-0.391581	-1.12525	3
NM_012451	ENSG00000105467	SYNGR4	0.0374255	-1.2988	0.449038	0.886175	1.16033	1.0757	-1.00118	-0.106752	-0.0433162	-1.15862	3
NM_152309	ENSG00000155629	PIK3AP1	-0.357909	-0.117413	1.66742	1.63403	-0.260937	-0.364643	-0.137758	-0.268266	-0.84242	-0.952106	3
NR_037839	NR_037839	NR_037839	-0.137505	0.233069	0.0253604	0.0596301	1.25564	1.7491	-0.387239	-1.0351	-0.89948	-0.863476	3
NR_110649	NR_110649	NR_110649	-0.605469	-0.605469	1.67995	1.49475	-0.605469	-0.605469	-0.605469	-0.605469	0.00109621	0.457012	3
NR_072980	NR_072980	NR_072980	-0.514728	-1.39339	1.0287	0.350081	0.482424	1.17985	-1.39339	-0.473732	0.459871	0.274298	3
NM_021819	ENSG00000140506	LMAN1L	-0.383746	-0.210192	1.49343	1.21177	0.501608	0.330716	-1.4666	-0.546943	-0.860032	-0.0700095	3
NM_025225	ENSG00000100344	PNPLA3	-0.250781	-0.273931	1.59653	1.65675	-0.314132	-0.0292225	-0.796409	-0.996989	-0.527085	-0.0647369	3
NM_003530	ENSG00000197409	H3C4	-0.69945	-0.707154	0.803457	0.851865	0.606147	0.776173	-1.13524	-1.45727	0.810345	0.151128	3
NM_001354638	ENSG00000104626	ERI1	0.029745	0.0442629	0.153098	0.402496	0.684387	1.83309	-0.894586	-0.237363	-0.514728	-1.50041	3
NR_160904	NR_160904	NR_160904	-1.15427	-0.564304	0.264896	0.422932	0.778078	1.28539	0.911462	-0.284948	-0.149327	-1.50991	3
NR_027266	NR_027266	NR_027266	0.0269237	-1.05593	-0.486063	-0.10035	1.71503	1.25475	-0.0790665	-0.524028	0.304656	-1.05593	3
NM_001349069	ENSG00000144468	RHBDD1	-0.39586	-0.172645	0.515237	1.25438	0.0466733	0.598271	0.570795	-0.502306	-2.09026	0.175718	3
NM_004126	ENSG00000127920	GNG11	-0.454924	-0.690209	1.25144	1.2448	0.302793	0.321098	-1.34336	-1.18104	0.275941	0.273463	3
NM_001374513	ENSG00000124762	CDKN1A	-0.677325	-0.287329	1.11009	1.52119	-1.07518	0.316806	0.541915	-0.584269	0.266644	-1.13255	3
NM_001547	ENSG00000119922	IFIT2	-0.668924	-0.577746	0.67849	1.15124	0.873119	1.0677	-0.53569	-1.55782	-0.236461	-0.19391	3
NM_152477	ENSG00000196357	ZNF565	0.380085	-0.122732	1.28943	1.50335	-0.0167875	-0.48607	0.346012	-0.971297	-1.08074	-0.841258	3
NR_132382	NR_132382	NR_132382	-1.89125	0.34263	0.92735	1.03008	-0.458756	-0.315662	-0.117071	1.0088	-0.530672	0.00455224	3
NM_024786	ENSG00000188818	ZDHHC11	-0.659713	-0.0619828	1.67491	1.56585	-0.139947	-0.185705	-0.47456	-0.156141	-0.709789	-0.852928	3
NM_000231	ENSG00000102683	SGCG	-0.562938	-0.0661112	1.22331	0.845268	0.56586	0.175256	0.43764	-0.395772	-0.23878	-1.98373	3
NM_002386	ENSG00000258839	MC1R	-0.826709	-0.751699	1.52117	1.53308	-0.27504	-0.126384	-0.775723	-0.723086	0.248331	0.176065	3
NM_001137674	ENSG00000197385	ZNF860	0.876145	-0.102555	0.726645	1.46198	-1.04816	-1.04816	-0.478584	-1.04816	0.312422	0.348426	3
NR_033748	NR_033748	NR_033748	-0.551843	-0.551843	1.22296	1.9583	-0.551843	-0.551843	-0.551843	-0.551843	0.0547218	0.0750725	3
NR_110619	NR_110619	NR_110619	0.396839	-1.02395	-0.23604	1.07627	0.532781	1.42397	-0.454376	0.33242	-1.02395	-1.02395	3
NM_001261427	ENSG00000134324	LPIN1	-1.21068	-0.339434	1.31729	0.826958	1.01868	0.385419	-0.0772219	-0.0639444	-1.24484	-0.612221	3
NR_136639	NR_136639	NR_136639	-0.659406	-0.796651	0.863244	1.42518	0.133552	0.705666	0.130567	0.448878	-1.13569	-1.11534	3
NM_024769	ENSG00000166250	CLMP	-0.461313	-0.563425	1.33157	1.29789	-0.514002	-0.578072	-0.987392	-0.832116	0.626491	0.680369	3
NM_182578	ENSG00000196407	THEM5	0.718285	0.278517	-0.0310788	1.02311	0.858632	0.642039	-0.829024	-1.80588	-0.445302	-0.409297	3
NM_001048230	ENSG00000163485	ADORA1	-0.189983	-0.530289	0.723902	-0.830705	1.22433	1.61722	-0.261127	-0.0919402	-0.830705	-0.830705	3
NM_000949	ENSG00000113494	PRLR	-0.686785	-0.686785	1.59864	1.41343	-0.686785	0.306193	-0.117208	0.232869	-0.686785	-0.686785	3
NM_004497	ENSG00000170608	FOXA3	0.68158	0.747018	1.05064	1.34604	-0.599668	0.0025844	-1.01221	-0.931441	-0.79582	-0.488719	3
NM_001362896_2	NM_001362896_2	NM_001362896_2	0.319102	-0.762127	0.258072	0.74168	0.168077	0.924307	-1.70773	-0.627363	1.15453	-0.468548	3
NM_001145079	ENSG00000133103	COG6	0.897301	-0.298592	0.21981	1.17535	0.581942	0.75568	-0.26088	-1.0231	-1.555	-0.492515	3
NR_131786	NR_131786	NR_131786	-0.779424	-0.779424	1.09404	1.73072	-0.208507	0.534073	-0.779424	0.140229	-0.172859	-0.779424	3
NR_126379	NR_126379	NR_126379	0.31151	-0.00457911	1.33524	1.67426	-0.379267	-0.3699	-0.950185	-0.950185	-0.34362	-0.323269	3
NM_001317079	NM_001317079	NM_001317079	1.47173	-1.24878	-0.271492	1.13723	-0.102345	0.0647129	-1.24878	-0.329131	0.379064	0.147802	3
NM_000223_2	NM_000223_2	NM_000223_2	-0.476738	-0.476738	1.29807	1.90927	-0.476738	-0.476738	-0.476738	-0.476738	0.129827	-0.476738	3
NM_003247	ENSG00000186340	THBS2	-1.22571	-1.12331	-1.85496	-1.49012	5.19871	6.16574	-2.93481	-2.16542	-0.379508	-0.190607	4
NM_000640	ENSG00000123496	IL13RA2	-1.35587	-1.33206	2.29371	2.23395	-2.38435	-1.57482	-2.921	-2.75727	3.77015	4.02757	4
NM_017581	ENSG00000174343	CHRNA9	-1.70023	-2.17542	1.88988	1.93091	-0.833037	-1.32371	-3.12102	-2.58913	3.85521	4.06656	4
NM_001354473	ENSG00000260802	SERTM2	1.00458	0.98168	2.89969	3.15144	-2.66416	-2.6548	-2.6655	-3.23508	1.44094	1.74122	4
NR_120593	NR_120593	NR_120593	-1.45025	-0.834564	-0.796332	-0.822514	-0.122764	-0.777471	-2.09097	-2.09097	4.44792	4.5379	4
NM_000681	ENSG00000150594	ADRA2A	-0.731398	-1.18034	-0.85978	-0.202923	-0.74163	0.138276	-2.62865	-2.35991	4.39389	4.17247	4
NM_002982	ENSG00000108691	CCL2	-2.74131	-2.53426	-0.0646277	-0.383772	0.804939	0.566603	-1.71232	-1.59044	3.78816	3.86703	4
NM_001546	ENSG00000172201	ID4	-2.34766	-2.67337	-0.000649846	0.186082	0.743821	1.06371	-2.21573	-1.89389	3.47873	3.65896	4
NM_003254	ENSG00000102265	TIMP1	-2.22543	-1.97429	0.92424	0.956531	1.37991	1.90776	-3.03265	-3.00944	2.5246	2.54878	4
NM_004473	ENSG00000178919	FOXE1	-2.16356	-1.61463	-1.59369	-1.20798	1.8409	2.21535	-1.1867	-2.16356	2.85248	3.02139	4
NM_001317008	ENSG00000188643	S100A16	-2.43935	-2.43935	2.27148	1.77888	0.331609	1.07136	-2.43935	-2.43935	1.92512	2.37894	4
NM_022054	ENSG00000152315	KCNK13	-1.89885	-2.43277	-0.114397	-0.595688	-0.69371	-0.822711	-0.560327	-0.475497	3.782	3.81194	4
NM_006769	ENSG00000143013	LMO4	-1.27936	0.00711114	0.059874	-0.42937	-0.0742246	-1.36923	-1.79263	-2.36221	3.70067	3.53938	4
NM_033066	ENSG00000082126	MPP4	-2.51585	-2.554	0.526529	0.708119	-0.56993	-0.128305	-1.32289	-0.792922	3.30936	3.33988	4
NM_021021	ENSG00000172164	SNTB1	-2.01494	-1.70316	-0.715414	-0.782924	-0.127826	0.167042	-1.35009	-0.892917	3.64368	3.77655	4
NM_174937	ENSG00000176769	TCERG1L	-1.09633	-0.976144	0.0759396	-0.0716272	-0.818871	-0.794259	-1.40423	-2.21215	3.55438	3.74329	4
NR_024373	NR_024373	NR_024373	-1.30859	-2.05738	1.29338	1.52526	-0.232031	0.0720574	-1.70887	-3.00299	2.56729	2.85188	4
NM_153612	ENSG00000249853	HS3ST5	-0.517828	-0.71096	2.39766	2.42383	-2.36233	-2.33649	-1.57936	-1.44894	1.93148	2.20293	4
NM_024577	ENSG00000169247	SH3TC2	-1.66047	-1.82486	1.42953	1.55991	1.02837	1.19079	-2.51168	-3.08126	1.78772	2.08194	4
NM_002160	ENSG00000041982	TNC	-2.13454	-2.398	0.792122	0.744534	0.325869	0.806584	-2.08083	-1.79533	2.73496	3.00462	4
NM_005220	ENSG00000064195	DLX3	-2.09437	-2.09437	-1.11707	0.00585229	2.88678	3.12075	-1.52479	-1.56247	0.660292	1.71939	4
NM_000602	ENSG00000106366	SERPINE1	-1.40285	-1.4798	-0.131043	0.05621	-0.903805	-0.689107	-1.33278	-1.43768	3.56925	3.7516	4
NM_000906	ENSG00000169418	NPR1	-4.11544	-2.83854	-0.308018	0.189847	1.17925	1.22998	0.388307	0.809632	1.69927	1.7657	4
NM_000095	ENSG00000105664	COMP	0.272531	-0.402481	-0.545294	-0.387258	-1.02355	-0.744508	-1.75052	-2.3201	3.40073	3.50045	4
NM_001115	ENSG00000155897	ADCY8	-0.202992	-0.285966	1.10961	1.01622	-2.08437	-2.075	-2.08571	-1.17848	2.79078	2.99592	4
NM_004120	ENSG00000162645	GBP2	-3.17031	-2.65983	0.80965	0.7529	1.74069	1.96021	-1.27011	-1.30296	1.59048	1.54929	4
NM_001194986	ENSG00000269113	TRABD2B	-2.45383	-2.96206	1.92493	1.82113	-0.280115	-0.177416	-1.33472	-0.777497	1.96234	2.27724	4
NM_007021	ENSG00000165507	DEPP1	-1.99596	-1.77113	-0.302688	-0.185837	1.20927	1.94065	-1.58206	-2.2941	2.38774	2.59411	4
NM_001561	ENSG00000049249	TNFRSF9	-2.06972	-1.12411	-0.29491	0.0305026	0.218272	0.503524	-1.50014	-2.06972	2.89895	3.40734	4
NM_001278586	ENSG00000145244	CORIN	-1.92464	-2.04243	-0.256376	-0.178852	-0.0323333	-0.230052	-1.24927	-0.760363	3.20207	3.47225	4
NM_005461	ENSG00000204103	MAFB	-1.84247	-2.25723	1.59192	1.73242	1.12092	1.64464	-2.27784	-2.06543	1.04383	1.30923	4
NM_005253	ENSG00000075426	FOSL2	-2.20981	-2.04184	0.744971	0.792575	0.604166	0.294447	-1.74718	-1.64574	2.58928	2.61913	4
NM_053054	ENSG00000175294	CATSPER1	-3.25985	-1.53085	0.283202	0.463882	0.224907	0.0129207	-0.713666	-0.93433	2.78601	2.66777	4
NM_000601	ENSG00000019991	HGF	-0.956414	-0.429166	0.881949	1.00475	-0.713424	-0.940403	-1.58148	-2.75011	2.65959	2.8247	4
NM_001136537	ENSG00000222009	BTBD19	-1.06741	-0.998689	0.476842	0.439612	1.22309	1.59226	-2.51811	-2.96004	1.87059	1.94186	4
NM_139057	ENSG00000140470	ADAMTS17	-2.48963	-1.40135	-0.583439	-0.744345	3.12685	3.05052	-0.584168	-0.365712	-0.0743244	0.0656066	4
NM_152637	ENSG00000170439	METTL7B	-2.8381	-3.47883	0.432591	0.192688	0.48132	1.09265	0.431771	0.123556	1.71253	1.84982	4
NM_002852	ENSG00000163661	PTX3	-0.58374	-0.735623	0.180873	0.0597521	-1.2041	-1.28064	-1.60542	-1.13295	2.94498	3.35687	4
NM_014840	ENSG00000074590	NUAK1	-1.36078	-1.77855	0.0260722	-0.492292	-0.131136	0.56409	-1.28289	-1.56121	2.8999	3.1168	4
NM_001330072	ENSG00000133083	DCLK1	-1.80075	-2.26435	0.649673	0.643254	1.22005	1.68299	-1.95279	-1.8581	1.86974	1.81029	4
NM_018557	ENSG00000168702	LRP1B	-3.07246	-3.11946	1.62321	1.61488	-0.0358848	0.246058	0.160176	0.434735	0.907887	1.24086	4
NM_002581	ENSG00000182752	PAPPA	-0.982579	-1.13213	0.121203	0.133685	-1.14603	-1.41102	-1.08194	-0.769208	3.11254	3.15548	4
NM_006895	ENSG00000150540	HNMT	-2.29582	-1.8667	-0.374425	0.395464	0.0421315	-0.0694051	-0.611212	-0.930216	2.84923	2.86095	4
NR_024086	NR_024086	NR_024086	-1.64872	-1.52356	1.34263	1.48063	-1.82436	-2.28464	0.290317	-0.0262306	2.19247	2.00146	4
NR_157848	NR_157848	NR_157848	-1.41648	-1.08596	-0.695508	-0.828989	0.0497153	0.644629	-1.40295	-1.25214	2.86875	3.11892	4
NM_014572	ENSG00000150457	LATS2	-1.4922	-0.943272	-0.922336	-1.4922	2.99069	2.44883	-1.4922	-0.960302	1.26246	0.600535	4
NM_003966	ENSG00000112902	SEMA5A	-2.3389	-2.44066	0.141006	0.108434	0.685979	0.57663	-0.985749	-0.703343	2.45309	2.5035	4
NM_004418	ENSG00000158050	DUSP2	-1.44304	-1.29475	0.245481	0.675439	-0.00355888	0.671157	-2.28228	-1.67645	2.62667	2.48133	4
NM_000090	ENSG00000168542	COL3A1	-0.957332	-0.944488	0.286063	0.317797	-0.907835	-0.765379	-1.49268	-1.48634	2.9495	3.00069	4
NM_021110	ENSG00000187955	COL14A1	-1.27483	-1.27483	0.0198042	-0.319255	0.0217157	-0.694547	-1.27483	-1.27483	3.14353	2.92808	4
NM_000350	ENSG00000198691	ABCA4	-1.4434	-1.4434	0.111203	-0.487826	-0.872486	-0.129906	-0.873826	-0.911505	3.42558	2.62557	4
NM_001160031	ENSG00000102755	FLT1	1.2584	0.777559	0.954171	0.836385	-1.51075	-1.29838	-2.71826	-1.81103	1.35838	2.15352	4
NM_001920	ENSG00000011465	DCN	-2.47159	-2.40303	0.683648	1.05924	1.49837	2.4618	-1.31571	-0.729127	0.494774	0.72161	4
NM_025179	ENSG00000076356	PLXNA2	-0.150756	-0.247517	0.955676	1.01374	-0.622112	0.00918921	-2.70132	-2.45981	1.98729	2.21563	4
NM_007037	ENSG00000134917	ADAMTS8	-1.18053	-1.18053	0.11411	-0.625027	-1.18053	-0.187549	-0.610949	-1.18053	2.96712	3.0644	4
NM_017709	ENSG00000183508	TENT5C	-1.90738	-2.76958	0.895499	0.798972	1.38943	1.53299	-1.4369	-1.19959	1.47586	1.22069	4
NM_001321708	ENSG00000157680	DGKI	-0.3662	-0.551793	1.84378	1.90866	-0.242366	0.0849383	-2.87431	-2.26973	1.19421	1.27281	4
NR_103860	NR_103860	NR_103860	-2.14136	-1.93431	0.633132	0.698743	-0.747397	-0.0729314	-0.567209	-0.924714	2.43415	2.6219	4
NM_006080	ENSG00000075213	SEMA3A	-2.50672	-2.61226	0.698505	0.741125	0.372849	0.610456	-0.720175	-0.592987	2.03385	1.97535	4
NM_000358	ENSG00000120708	TGFBI	-0.891403	-1.27561	0.303227	0.522862	-0.583674	-0.466929	-1.73065	-1.39727	2.68165	2.83779	4
NM_020981	ENSG00000172318	B3GALT1	-1.08842	-1.20179	1.64616	1.22243	-0.676772	-0.329904	-1.84379	-1.9312	2.01532	2.18795	4
NM_031866	ENSG00000177283	FZD8	-0.970123	-1.26385	-0.438426	0.0362782	-0.873971	-0.481086	-0.891835	-1.06253	2.92032	3.02522	4
NM_016562	ENSG00000196664	TLR7	-1.31341	-1.31341	-0.0187784	0.936765	-1.31341	-0.73313	-0.336554	-1.31341	2.74654	2.65882	4
NR_038434	NR_038434	NR_038434	-1.88395	-1.49395	2.04921	1.83329	0.215011	0.315401	-2.28424	-1.1299	1.00635	1.37278	4
NR_040434	NR_040434	NR_040434	-1.33915	-1.87307	-0.456199	-0.321785	1.72763	1.73463	-1.12789	-1.8901	1.80831	1.73763	4
NM_003055	ENSG00000187714	SLC18A3	0.482877	0.520314	-1.05687	-0.841337	0.982582	1.96503	-2.39878	-2.41292	1.41983	1.33928	4
NM_153366	ENSG00000165124	SVEP1	-2.20438	-2.5036	-0.570191	-0.797845	0.862396	1.20016	-0.320119	0.357708	1.93816	2.03771	4
NM_021958	ENSG00000136630	HLX	-1.81007	-1.7301	-0.882195	-0.615243	0.548242	0.742381	-0.803017	-0.526413	2.45416	2.62226	4
NM_016639	ENSG00000006327	TNFRSF12A	-1.06591	-1.11637	-0.0579783	0.0115567	-0.308654	0.230961	-1.4912	-1.61073	2.63837	2.76995	4
NM_014141	ENSG00000278728	CNTNAP2	-0.708999	-0.767518	1.13259	1.116	-1.1102	-1.36048	-1.56311	-1.39087	2.22652	2.42606	4
NR_104210	NR_104210	NR_104210	0.398356	0.0155871	1.21419	1.28416	-1.71834	-2.69723	-1.40311	-0.50609	1.36273	2.04975	4
NM_006041	ENSG00000125430	HS3ST3B1	-1.36899	-1.36899	0.405815	0.374475	-0.798074	-0.788706	-0.392131	-1.36899	2.97706	2.32853	4
NM_178496	ENSG00000180611	MB21D2	-1.83092	-2.10915	1.22179	1.30193	0.437434	0.79838	-1.68555	-1.32895	1.55542	1.63963	4
NM_018948	ENSG00000116285	ERRFI1	-0.722113	-0.84221	-0.576616	-0.427556	-0.488954	-0.372802	-1.18578	-1.15003	2.76246	3.00361	4
NM_003328	ENSG00000074966	TXK	-2.30551	-1.82092	-0.149591	0.415465	-0.220419	-0.740616	-0.224301	0.181105	2.41001	2.45477	4
NR_026880	NR_026880	NR_026880	-1.23351	-0.684579	-0.256214	-0.678008	-0.66259	-0.240529	-0.66393	-1.23351	2.91414	2.73873	4
NM_002923	ENSG00000116741	RGS2	-1.78964	-1.99337	0.91243	0.990164	-0.261288	-0.103965	-1.09762	-1.01863	1.96399	2.39793	4
NM_022783	ENSG00000155792	DEPTOR	-1.71314	-1.85039	0.834297	1.18539	0.919536	1.89091	-1.50188	-1.87634	0.935383	1.17624	4
NM_003512	ENSG00000180573	H2AC6	-1.84221	-1.69737	1.23713	1.31851	1.44629	1.43512	-1.9631	-1.44721	0.824416	0.688433	4
NM_002960	ENSG00000188015	S100A3	-1.45577	-1.45577	2.11695	2.04667	-0.884856	-0.462796	-1.45577	-0.923875	0.917467	1.55776	4
NM_001103184_3	NM_001103184_3	NM_001103184_3	-1.33191	-2.20377	1.98457	1.63695	-0.2642	-0.0641653	-1.19868	-1.27589	1.49756	1.21953	4
NR_109832	NR_109832	NR_109832	-1.82563	-0.7474	0.442485	-0.0794796	1.58998	2.14395	-1.61436	-1.98882	1.26028	0.81899	4
NM_001029874	ENSG00000174236	REP15	-0.67052	-1.00997	-0.199244	-0.99268	1.36402	1.45668	-2.06309	-1.57419	1.82027	1.86872	4
NM_032827	ENSG00000168874	ATOH8	-1.43442	-1.54742	0.837005	0.745107	0.67009	1.01258	-2.16221	-1.47977	1.57731	1.78173	4
NM_000891	ENSG00000123700	KCNJ2	-2.46344	-2.29772	0.991133	0.908108	1.12531	0.583618	-0.918382	-0.564272	1.23099	1.40466	4
NM_000216	ENSG00000011201	ANOS1	-2.23413	-2.47645	1.15464	0.924759	-0.545061	-0.88931	0.524755	0.628368	1.53197	1.38046	4
NM_001002858	ENSG00000182718	ANXA2	-1.40542	-1.93934	0.279938	1.49311	-0.130301	0.0849711	-1.51141	-0.90031	1.87621	2.15255	4
NM_001080527	ENSG00000169994	MYO7B	-1.64321	-2.28393	-0.509121	-0.540461	1.48396	1.40352	-0.989811	-0.240998	1.68265	1.63739	4
NM_001282534	ENSG00000169427	KCNK9	0.0639019	0.409637	0.856262	0.963876	-1.32596	-1.5692	-0.748931	-2.3508	1.80799	1.89323	4
NM_001007538	ENSG00000180730	SHISA2	-1.45259	-1.45259	-0.882731	0.0728278	2.41462	2.48844	-0.883017	-0.920696	0.400661	0.215089	4
NR_039946	NR_039946	NR_039946	-0.499432	-0.70437	-0.0750734	-0.689148	-1.06526	-0.241058	-1.64513	-0.296466	2.59999	2.61594	4
NM_198552	ENSG00000182118	FAM89A	-1.7652	-2.10851	1.3204	1.35034	0.202512	0.786076	-1.32836	-1.16904	1.2953	1.41648	4
NR_152743	NR_152743	NR_152743	-0.897748	-0.897748	0.0795444	-0.897748	0.0811325	-0.897748	-0.897748	-0.897748	2.55247	2.67335	4
NM_014344	ENSG00000179431	FJX1	0.592857	-0.0490071	1.05073	1.06021	-1.79965	-1.49065	-1.4764	-1.38247	1.67953	1.81485	4
NM_001199880	ENSG00000179388	EGR3	-0.404461	-0.70642	-0.0839446	0.562122	-0.661657	-0.642799	-1.64881	-1.29874	2.61136	2.27335	4
NM_001965	ENSG00000135625	EGR4	-0.711603	-1.35232	0.422481	1.03369	-0.373444	-0.77204	-1.35232	-1.35232	2.61426	1.84364	4
NM_207645	ENSG00000185742	C11orf87	-1.45929	-1.45929	-0.482	0.284174	-0.480412	0.1163	-0.889715	-0.539639	2.30019	2.60968	4
NM_001130142	ENSG00000110002	VWA5A	-1.99889	-1.44996	0.915517	1.64578	0.48961	1.23645	-1.42931	-1.46699	0.698796	1.359	4
NM_002247	ENSG00000156113	KCNMA1	-0.866685	-1.50741	-0.530114	0.742773	-1.50741	0.0681855	-0.530546	-0.587753	2.38495	2.334	4
NM_003235	ENSG00000042832	TG	-2.03477	-1.48584	-0.259964	-0.509347	0.629747	0.538471	-0.890578	-0.343614	2.41843	1.93747	4
NR_027105	NR_027105	NR_027105	-1.07602	-1.25845	1.18671	1.29431	-0.34571	-0.322497	-1.79356	-1.29361	1.97751	1.63132	4
NM_002166	ENSG00000115738	ID2	-0.127542	-0.234727	0.47914	0.526093	0.365695	0.771522	-2.52823	-2.27086	1.38451	1.63441	4
NM_203341	ENSG00000183291	SELENOF	-1.15279	-1.48251	-0.256637	0.218737	-0.598944	0.205382	-1.46187	-0.153705	2.13732	2.54501	4
NM_020927	ENSG00000171724	VAT1L	-0.449124	-0.428624	0.610838	0.661737	0.917608	1.3803	-2.12914	-2.48942	0.800452	1.12537	4
NM_016445	ENSG00000100558	PLEK2	-0.435853	-2.36016	-0.394356	0.0892531	0.304357	0.435137	-1.3833	-0.31723	2.0582	2.00395	4
NM_001258375	ENSG00000127527	EPS15L1	-1.20738	-1.46221	-0.802115	-0.57969	2.16834	2.24484	-0.964987	-0.614324	0.668786	0.548736	4
NM_007207	ENSG00000143507	DUSP10	-1.71169	-1.27837	-0.105812	-0.113561	0.688689	1.01659	-1.44949	-0.883421	1.91873	1.91834	4
NM_183373	ENSG00000168994	PXDC1	-1.97484	-1.65149	-0.24346	-0.234625	0.090657	0.45747	-0.267226	-0.419993	2.09619	2.14732	4
NM_001029865	ENSG00000109851	DBX1	-1.88612	-0.940518	1.43018	1.35483	0.471844	0.0104559	-1.88612	-0.96647	1.4934	0.91852	4
NM_022143	ENSG00000128594	LRRC4	1.13702	0.193689	0.732846	0.352468	-0.829773	-1.37367	-1.71571	-1.7772	1.50173	1.77861	4
NR_125747	NR_125747	NR_125747	-1.45232	-1.45232	1.31589	1.71512	-0.881403	-0.872035	-0.158205	-0.920422	2.06528	0.640415	4
NM_002205	ENSG00000161638	ITGA5	-0.804065	-0.532745	-0.470242	-0.259751	-0.167895	0.0295478	-1.00079	-1.52431	2.24739	2.48286	4
NM_030762	ENSG00000123095	BHLHE41	-1.24303	-0.660843	1.31674	1.27898	-0.642683	-0.762824	-1.35086	-1.31363	1.56651	1.81164	4
NM_001082967	ENSG00000219438	TAFA5	-1.17966	-0.630728	0.37495	-0.624157	-0.200776	-0.599371	-1.17966	-0.647758	2.19987	2.48728	4
NR_046103	NR_046103	NR_046103	-1.38658	-1.38658	-0.24191	-0.831083	0.971385	1.30195	-0.409722	-1.38658	2.1954	1.17373	4
NM_002345	ENSG00000139329	LUM	-1.95039	-2.19408	0.560512	0.640948	-0.145977	0.106127	-0.292443	-0.187378	1.63989	1.8228	4
NM_144668	ENSG00000158023	CFAP251	-2.23045	-0.840609	1.39984	0.974217	0.732387	0.664248	-1.25359	-1.3108	0.281441	1.58331	4
NM_003489	ENSG00000180530	NRIP1	-1.3376	-0.39199	-0.360303	-0.382019	0.630609	0.237997	-1.3376	-1.3376	2.11262	2.16587	4
NM_001945	ENSG00000113070	HBEGF	-1.27271	-1.2956	0.591136	0.706147	-0.223535	0.192031	-1.36872	-1.22479	1.92551	1.97053	4
NM_004441	ENSG00000154928	EPHB1	0.102285	-1.27309	1.72103	1.68042	-1.82202	-1.24174	-0.845161	-0.345213	0.932636	1.09084	4
NR_046681	NR_046681	NR_046681	-2.57295	-2.18295	0.361115	0.40072	1.26086	0.938114	0.179947	0.274378	0.748685	0.592087	4
NM_016249	ENSG00000046774	MAGEC2	-1.75231	-0.475413	0.566992	0.917871	0.156557	0.986553	-1.82346	-1.47338	1.42108	1.47551	4
NM_020783	ENSG00000132872	SYT4	-1.84534	-2.12365	-0.602058	-0.601202	1.24913	1.37168	-0.0235446	0.179206	1.05514	1.34063	4
NM_005221	ENSG00000105880	DLX5	-2.2423	-1.13028	0.29051	0.362602	-1.23017	-0.356526	0.164245	0.588248	1.74395	1.80973	4
NR_046242	NR_046242	NR_046242	-0.574454	-1.60343	0.191497	0.622466	1.28339	1.9164	-1.96703	-1.0726	0.181656	1.02211	4
NM_015286	ENSG00000182253	SYNM	-1.70583	-1.51093	1.20983	1.19277	-0.0569402	0.0304156	-0.985229	-1.1319	1.35708	1.60074	4
NR_028502	NR_028502	NR_028502	-1.2993	-1.09515	0.276946	0.181784	-0.797667	-0.641413	-0.340527	-0.733194	1.96484	2.48368	4
NM_006509	ENSG00000104856	RELB	-0.948421	-0.85847	-0.0147875	0.131988	-0.187871	0.0252066	-1.27575	-1.2708	2.14929	2.24962	4
NM_001308176	ENSG00000170558	CDH2	-1.82588	-1.67781	0.290172	0.319396	0.505322	0.747881	-0.922617	-0.814599	1.63629	1.74184	4
NR_109890	NR_109890	NR_109890	-1.12563	-0.820746	1.36295	1.95738	-1.76635	0.223103	-0.212325	-1.23445	1.28968	0.326384	4
NM_020663	ENSG00000126785	RHOJ	-1.08177	-1.72249	0.411959	0.0209788	0.702222	0.436499	-1.15291	-1.19059	1.79511	1.78098	4
NM_002589	ENSG00000169851	PCDH7	-1.18511	-1.18511	0.949336	0.340312	-1.18511	-1.18511	0.109005	-0.446347	1.77729	2.01085	4
NM_001145199	ENSG00000235162	C12orf75	-1.03052	-1.08208	1.54673	1.52874	-0.526331	-0.298869	-1.3767	-1.26028	1.10322	1.39608	4
NM_002275	ENSG00000171346	KRT15	-0.918154	-0.918154	0.636452	0.0374225	-0.347237	-0.918154	-0.918154	-0.918154	1.94411	2.32003	4
NR_047004	NR_047004	NR_047004	-1.20901	-1.20901	1.45279	0.0594434	-0.23013	-1.20901	-0.896294	-0.289357	1.93494	1.59563	4
NR_015395	NR_015395	NR_015395	-1.11453	-0.168923	0.180107	1.39562	-1.11453	-0.534244	-1.11453	-1.11453	1.89544	1.69012	4
NM_002204	ENSG00000005884	ITGA3	-1.55378	-1.43247	-0.459976	-0.483834	0.266618	0.577291	-0.459054	-0.424251	1.90036	2.0691	4
NM_032947	ENSG00000256235	SMIM3	-1.40758	-1.37163	-0.534268	-0.306618	0.956742	1.72019	-0.945622	-0.859067	1.22825	1.51959	4
NM_004274	ENSG00000151320	AKAP6	-0.883526	-0.910381	0.95842	0.943589	-0.354689	0.0517416	-1.56998	-1.49194	1.58179	1.67497	4
NM_144633	ENSG00000183960	KCNH8	-0.141608	0.0367818	1.49977	1.41757	-1.22122	-1.50393	-1.05868	-1.30645	1.17304	1.10472	4
NM_001193331	ENSG00000148120	AOPEP	-1.42884	-1.66519	-0.271852	-0.0390993	0.767509	1.07202	-0.819021	-0.874066	1.60882	1.64972	4
NR_104317	NR_104317	NR_104317	-1.18044	-1.27836	0.063947	0.0244817	0.348386	0.0921551	-0.970981	-1.06182	2.34994	1.61269	4
NR_108040	NR_108040	NR_108040	-0.8614	-0.8614	0.693206	-0.3059	-0.8614	-0.281115	-0.8614	-0.8614	2.00086	2.19995	4
NM_002276	ENSG00000171345	KRT19	-0.945766	-1.58649	1.32792	1.42163	0.289321	0.402966	-1.01691	-1.58649	0.266768	1.42704	4
NR_034126	NR_034126	NR_034126	-1.24636	-1.24636	1.17573	1.26379	-1.24636	-0.666073	-0.269497	-0.714459	1.5083	1.44129	4
NM_021643	ENSG00000071575	TRIB2	-1.29224	-1.3775	0.702303	0.675032	0.616181	0.817072	-1.45736	-1.33242	1.2537	1.39523	4
NM_005907	ENSG00000111885	MAN1A1	-1.74837	-1.78749	0.627525	0.588645	0.872103	1.26266	-0.994034	-0.810261	0.936176	1.05305	4
NM_012334	ENSG00000145555	MYO10	0.723718	0.687081	0.841086	0.822845	0.0388468	-0.0111597	-2.20605	-2.19319	0.622104	0.674718	4
NM_001736	ENSG00000197405	C5AR1	-1.14779	-1.14779	0.146842	-0.192217	-0.576877	0.928915	-0.578217	-1.14779	2.30242	1.41251	4
NR_103717	NR_103717	NR_103717	-1.50652	-1.50652	0.0480867	0.0189031	1.158	1.56853	-1.50652	-0.281558	1.24814	0.759464	4
NM_005620	ENSG00000163191	S100A11	-1.65209	-1.79583	-0.245889	-0.212018	0.330629	0.555502	-0.281981	-0.217728	1.76146	1.75794	4
NM_001001557	ENSG00000156466	GDF6	-1.26778	-2.46367	0.728067	0.620259	-0.115319	-0.340488	-0.239051	0.294124	1.40801	1.37584	4
NR_073383	NR_073383	NR_073383	0.12389	-0.227303	-0.0497099	-0.663784	-0.308639	-0.437639	-1.61977	-0.90547	2.10859	1.97983	4
NM_006125	ENSG00000047648	ARHGAP6	-0.68645	-2.06183	0.80712	1.0871	0.35208	-0.300079	-1.6339	-0.0490298	1.14873	1.33625	4
NM_001013632	ENSG00000188396	DYNLT4	-1.98557	-1.43664	-0.430966	0.114646	0.931634	1.00212	-0.431546	-0.508764	1.71714	1.02796	4
NM_001362819	ENSG00000156011	PSD3	-1.50238	-1.39678	1.04419	0.874493	-0.105571	0.0906363	-1.11928	-0.857555	1.447	1.52525	4
NM_002473	ENSG00000100345	MYH9	-1.09608	-1.10991	-0.247946	-0.247421	-0.253803	-0.169632	-0.580787	-0.573089	2.12081	2.15785	4
NR_160651	NR_160651	NR_160651	-0.330334	-1.19866	1.30594	0.534098	-0.711766	-0.830767	-0.850149	-1.22461	1.5292	1.77705	4
NR_040245	NR_040245	NR_040245	-0.125059	-1.27054	0.146339	-0.55101	-1.24855	-0.0221514	-0.842604	-0.128309	1.94002	2.10185	4
NR_036109	NR_036109	NR_036109	-1.81429	-1.81429	-0.383823	-0.175732	-0.0372028	0.496384	0.150858	0.511231	1.91709	1.14978	4
NR_146771	NR_146771	NR_146771	-1.61173	-1.30685	1.65896	0.988503	-0.955904	-0.938955	-0.287302	0.414297	0.933534	1.10544	4
NM_018936	ENSG00000112852	PCDHB2	-0.244692	-0.30468	1.2839	1.31045	-0.0282642	-0.356457	-2.09055	-1.47988	1.17116	0.73901	4
NM_080927	ENSG00000057019	DCBLD2	-1.34251	-1.40008	0.131213	0.149457	0.0694041	0.161075	-0.840141	-0.664818	1.81002	1.92639	4
NR_024337_2	NR_024337_2	NR_024337_2	-0.694898	-0.468075	-0.320637	-0.32456	-0.196201	-0.108843	-0.936808	-1.14055	2.14906	2.04151	4
NM_152388	ENSG00000155755	TMEM237	-1.46803	-1.20571	0.352706	0.557353	0.251586	0.240672	-1.25792	-0.772209	1.4211	1.88045	4
NM_005985	ENSG00000124216	SNAI1	-0.796869	-0.709037	0.322086	0.296764	-0.521531	-0.122829	-1.34108	-0.987886	1.76923	2.09115	4
NM_201589	ENSG00000182759	MAFA	-1.46319	-0.186296	0.443	-1.54842	0.85892	0.344007	-0.329732	-1.18426	1.59879	1.46718	4
NM_152342	ENSG00000166446	CDYL2	-1.30643	-1.30643	0.248179	-0.350851	0.250307	0.269165	-0.73685	-0.774529	1.65597	2.05147	4
NM_032266	ENSG00000221843	C2orf16	-1.12332	-1.0674	-0.060464	0.0679231	1.08538	1.09271	-1.15429	-1.47416	1.40181	1.23182	4
NM_147181	ENSG00000185774	KCNIP4	-1.85235	-1.54413	0.00765572	0.500994	-0.310302	-0.198091	0.176267	-0.0992196	1.71941	1.59977	4
NM_206966	ENSG00000178776	C5orf46	-1.05822	-1.05822	0.716584	1.19196	0.718867	-1.05822	-1.05822	-1.05822	1.16161	1.50209	4
NM_005545	ENSG00000288508	ISLR	0.205006	0.250004	1.11267	0.512307	-1.41764	-0.496949	-1.63616	-1.20789	1.30083	1.37782	4
NM_015550	ENSG00000070882	OSBPL3	-0.844223	-1.22641	1.04537	0.842283	-0.940374	-0.858293	-0.567755	-0.667146	1.59685	1.6197	4
NM_001286490	ENSG00000171877	FRMD5	-0.836471	-0.928264	0.297613	0.0482304	-0.906275	0.0984	-1.47719	-0.00038417	1.90234	1.80201	4
NM_031430	ENSG00000274145	RILP	-0.758764	-1.06795	0.761341	0.383406	-0.54711	-0.657812	-0.712369	-1.05919	1.92941	1.72903	4
NM_003528	ENSG00000184678	H2BC21	-0.970331	-1.00144	0.304046	0.521053	1.22356	1.13069	-1.51811	-1.53798	0.896847	0.951665	4
NR_131986	NR_131986	NR_131986	-0.696003	-0.696003	-0.126139	0.259574	-0.696003	-0.696003	-0.696003	-0.696003	1.67724	2.36534	4
NM_000127	ENSG00000182197	EXT1	-1.24076	-1.25328	0.134641	0.0628707	-0.143569	-0.00703651	-0.746753	-0.619518	1.86112	1.95229	4
NM_001271166	ENSG00000095303	PTGS1	-0.885192	-0.336263	-0.315328	0.858275	-0.885192	-0.885192	-0.885192	-0.353293	1.55904	2.12834	4
NM_002999	ENSG00000124145	SDC4	-1.33233	-1.42404	0.280066	0.35353	0.341112	0.369555	-0.902233	-0.918127	1.52234	1.71013	4
NM_018240	ENSG00000183853	KIRREL1	-0.32601	-0.764011	0.265008	0.709927	-0.3493	0.668121	-1.04355	-2.02041	1.56157	1.29867	4
NM_001039966	ENSG00000164850	GPER1	-1.27825	-1.08496	-0.656595	0.46633	-1.06297	0.355566	-0.0798617	-0.15708	1.97924	1.51858	4
NM_020439	ENSG00000008118	CAMK1G	-1.18655	-1.18655	0.368056	0.556917	0.109998	-0.193572	-1.18655	-0.654651	1.45182	1.92108	4
NM_001004343	ENSG00000197769	MAP1LC3C	-1.1755	-1.81622	0.149583	-0.290799	-0.259487	-0.0189084	-0.262195	0.374913	2.10131	1.19731	4
NM_013376	ENSG00000197019	SERTAD1	-0.953679	-1.10049	-0.006792	0.0302078	-0.154234	0.048289	-0.860122	-0.824175	1.75897	2.06203	4
NR_028138	NR_028138	NR_028138	-0.842333	-1.10199	0.000191821	-0.0761643	0.297108	0.470361	-0.809255	-1.40849	1.66583	1.80474	4
NM_001297592	ENSG00000091490	SEL1L3	-1.50963	-1.543	0.325971	0.11453	1.29956	1.53638	-0.794072	-0.717562	0.85598	0.431847	4
NM_000158	ENSG00000114480	GBE1	-1.06465	-1.25709	0.917545	0.974398	-0.406237	-0.200774	-0.882727	-1.0007	1.3898	1.53045	4
NM_001354816	ENSG00000170365	SMAD1	-1.21161	-1.11618	-0.397794	-0.0525567	0.34964	0.509946	-0.578821	-0.978696	1.93374	1.54233	4
NM_001004451	ENSG00000136834	OR1J1	-1.42458	-0.875656	0.997502	-0.15613	-0.445703	-0.431606	-0.130469	-0.892686	1.63145	1.72789	4
NR_131187	NR_131187	NR_131187	-0.196457	0.449698	0.275299	0.464159	-0.300427	-1.27931	-1.27931	-1.27931	1.86465	1.281	4
NR_003573	NR_003573	NR_003573	-1.85123	-0.832821	0.732841	0.498705	-0.495651	0.248653	-0.265628	-0.983907	1.39875	1.55029	4
NM_001105543	ENSG00000221866	PLXNA4	-0.320441	-0.460535	-0.586227	-0.572003	1.13743	1.86036	-1.38801	-1.26766	0.694882	0.902202	4
NM_015210	ENSG00000168502	MTCL1	-1.32099	-1.21669	1.03454	0.953189	-0.164415	-0.224266	-0.903316	-0.872208	1.28975	1.4244	4
NM_004669	ENSG00000169583	CLIC3	-0.758924	-0.112769	-0.864482	-0.316352	0.295164	1.53781	-1.84177	-0.364967	1.46342	0.96287	4
NM_001323599	ENSG00000197321	SVIL	-1.89051	-1.46863	0.0340477	0.441534	-0.117962	-0.101336	0.137212	-0.0245815	1.40147	1.58875	4
NM_000623	ENSG00000168398	BDKRB2	0.175595	0.12643	1.31402	1.36703	-1.07067	-0.641929	-1.40556	-1.40875	0.872908	0.670921	4
NM_003745	ENSG00000185338	SOCS1	-1.21728	-1.44811	0.977157	1.36432	-0.287375	0.0812064	-0.926731	-0.745412	1.0511	1.15112	4
NM_001040709	ENSG00000143028	SYPL2	-1.63295	-1.81539	0.58406	0.396379	-0.0436679	-0.339667	-0.159442	0.327033	1.43454	1.2491	4
NM_005112	ENSG00000071127	WDR1	-0.945912	-1.03719	-0.0402121	-0.0167863	-0.2628	-0.318853	-0.577242	-0.641225	1.93537	1.90485	4
NM_024080	ENSG00000144481	TRPM8	-0.98005	-0.431121	1.56687	1.40596	-0.98005	-0.98005	-0.410472	-0.98005	0.873207	0.915757	4
NR_125388	NR_125388	NR_125388	-0.312881	-1.18475	-0.0647709	-0.778097	-0.587234	0.503151	-1.1641	0.144064	2.02581	1.4188	4
NM_004914	ENSG00000100228	RAB36	-1.00678	-1.00678	0.287861	-0.451276	0.664339	0.306722	-1.00678	-1.00678	1.36646	1.85299	4
NM_020882	ENSG00000101203	COL20A1	-1.02667	-1.38232	0.752131	0.143107	-0.403434	0.193277	-0.812738	-0.462662	2.19966	0.799643	4
NM_004598	ENSG00000152377	SPOCK1	-1.91744	-1.96485	0.310982	0.167017	0.548444	0.147102	0.787514	1.02139	0.478926	0.420922	4
NR_034120	NR_034120	NR_034120	-0.938547	0.00705829	-0.368683	-0.383048	0.207893	-0.358262	-0.938547	-0.938547	2.02385	1.68683	4
NM_001355276	ENSG00000224109	CENPVL3	-1.11431	-1.89916	0.2471	-0.321156	0.549009	0.482619	-0.643679	-0.134089	1.55753	1.27614	4
NM_031946	ENSG00000133612	AGAP3	-1.06663	-1.24906	0.483354	0.288598	-0.0965165	0.226656	-1.20701	-0.569898	1.7919	1.3986	4
NM_006091	ENSG00000103647	CORO2B	-1.10827	-1.10827	0.666535	0.991948	-0.537353	-0.527986	-1.10827	-0.188617	1.46825	1.45204	4
NM_001004329	ENSG00000185610	DBX2	-0.743296	-0.743296	-0.743296	0.525158	-0.172378	-0.743296	-0.743296	-0.211397	1.30486	2.27023	4
NM_014243	ENSG00000156140	ADAMTS3	-0.714928	-0.616118	-0.201539	-0.216627	1.29635	1.424	-1.33272	-1.38779	0.872884	0.876486	4
NR_038995	NR_038995	NR_038995	-0.600382	-1.34918	0.986007	0.872654	-0.998239	-0.497474	-0.520604	-0.603631	1.80968	0.901175	4
NM_001134367	ENSG00000131389	SLC6A6	-0.688772	-0.780565	0.804953	-0.373917	-0.540222	-0.0159961	-1.32949	-0.40984	1.9757	1.35815	4
NR_040075	NR_040075	NR_040075	-1.0882	-1.0882	0.466402	1.74079	-0.109323	0.487388	-1.0882	-1.0882	0.959954	0.807602	4
NM_004617	ENSG00000169903	TM4SF4	-1.43497	-1.43497	-0.140336	-0.479395	1.22954	-0.121475	0.530178	-0.515318	1.70898	0.657763	4
NR_026806	NR_026806	NR_026806	-2.01644	-0.164028	0.111048	0.308224	-0.107569	-1.08157	0.346315	-0.268862	1.2851	1.58777	4
NM_181353	ENSG00000125968	ID1	-0.116677	-0.195062	0.0632571	-0.0570847	0.303879	0.487232	-1.2736	-1.9747	1.43556	1.3272	4
NR_147252	NR_147252	NR_147252	0.0809184	-0.631848	0.11386	-0.625276	-0.609858	-0.187798	-0.611199	-1.18078	1.91989	1.73209	4
NR_160737	NR_160737	NR_160737	-1.3216	-0.375993	0.644205	0.421868	-1.00808	-1.3216	-0.027483	0.155209	1.73443	1.09904	4
NM_001243283	ENSG00000170017	ALCAM	0.395729	-0.100026	-0.54917	-0.202848	0.0363027	0.299743	-0.789599	-1.98601	1.20739	1.68849	4
NM_004468	ENSG00000183386	FHL3	-0.984665	-0.893919	0.206236	0.141394	-0.787975	-0.58836	-0.658807	0.0479161	1.80019	1.71799	4
NM_030952	ENSG00000163545	NUAK2	-0.910453	-0.600875	0.125265	-0.00576084	0.586041	0.322658	-0.86961	-1.6098	1.39555	1.56698	4
NR_125373	NR_125373	NR_125373	-1.44909	-0.192684	1.03676	0.801091	-0.470207	-0.45611	-1.44909	-0.224127	1.36038	1.04308	4
NM_001330156	ENSG00000153823	PID1	-0.41821	-1.05893	1.48798	1.26076	0.0875084	-0.739808	-1.05893	-1.05893	1.1609	0.337655	4
NM_024746	ENSG00000143512	HHIPL2	-1.95287	-1.00726	-0.17806	1.28809	-0.175776	-0.155553	0.593322	-0.476058	0.909398	1.15476	4
NM_145019	ENSG00000150510	FAM124A	-1.46889	-1.70748	0.944198	0.549223	0.722632	0.960283	-0.7003	-0.557431	0.559677	0.698079	4
NM_003654	ENSG00000175264	CHST1	-0.3983	0.378584	1.32807	1.25557	-1.29255	-1.32411	-0.751113	-0.699191	0.576936	0.926099	4
NM_022166	ENSG00000285395	XYLT1	-0.133131	-0.0782011	0.152025	0.115366	0.252329	0.754963	-1.67941	-1.73006	1.1311	1.21502	4
NR_040599	NR_040599	NR_040599	-1.43977	-1.50271	0.919853	0.791651	0.223547	-0.50126	-0.530344	-0.302533	1.05282	1.28875	4
NM_000042	ENSG00000091583	APOH	-0.294028	-0.385821	-0.364886	1.16547	-0.93475	-0.354465	-0.93475	-0.93475	1.28509	1.75289	4
NM_001014795	ENSG00000166333	ILK	-0.665586	-1.33785	-0.0951119	0.278541	-0.092328	0.484226	-0.0487678	-1.48561	1.36499	1.59749	4
NM_003068	ENSG00000019549	SNAI2	-0.971321	-0.96438	0.790468	0.829514	0.552579	1.08416	-1.3879	-1.26679	0.544628	0.789036	4
NM_015036	ENSG00000149218	ENDOD1	-1.27253	-1.43549	0.783696	0.790941	0.365522	0.661748	-0.804817	-0.981613	0.850672	1.04187	4
NM_153376	ENSG00000173013	CCDC96	-0.482349	-1.19505	-0.198865	0.0158147	0.234366	0.497463	-1.22927	-0.746366	1.56424	1.54002	4
NM_003059	ENSG00000197208	SLC22A4	-1.12558	-1.0451	0.45652	0.154033	-0.0411163	0.210811	-0.356997	-1.24375	1.35719	1.634	4
NM_001354211	NM_001354211	NM_001354211	-1.32723	-0.711543	0.693853	0.542198	-0.296833	0.774956	-0.413921	-1.43605	1.5822	0.592362	4
NM_030943	ENSG00000166126	AMN	-1.0267	-0.95975	1.30168	0.194862	0.382632	0.40532	-0.928496	-1.37346	1.10462	0.899288	4
NM_032110	ENSG00000142700	DMRTA2	-0.0171863	-0.525803	1.05035	0.809143	-1.06615	-0.694042	-1.07012	-0.953494	1.11914	1.34816	4
NM_001025266	ENSG00000187068	C3orf70	0.0804378	-0.568439	0.356306	0.831354	-1.28448	-0.613647	-0.640199	-1.01864	1.24693	1.61039	4
NM_001143962	ENSG00000203697	CAPN8	0.262264	-0.820586	0.156707	-0.265086	-0.820586	-0.820586	-0.251009	-0.820586	1.93407	1.4454	4
NM_024518	ENSG00000131019	ULBP3	-0.918775	-0.884175	0.433967	0.554261	-0.18847	-1.6202	-0.191809	0.0535687	1.3534	1.40824	4
NM_015672	ENSG00000275793	RIMBP3	-0.987623	-1.07942	-0.651051	0.621836	0.508594	0.944896	-1.05877	-0.70869	1.23392	1.1763	4
NM_032427	ENSG00000184384	MAML2	-0.583876	-0.56362	0.785829	0.66919	-0.682804	-0.521758	-1.04225	-0.943808	1.3836	1.4995	4
NR_034041	NR_034041	NR_034041	-1.59207	0.136534	-0.098343	0.643118	0.53817	0.0778868	-0.802873	-1.31314	1.07241	1.3383	4
NM_007350	ENSG00000139289	PHLDA1	-1.28157	-1.32243	0.154173	0.245384	0.911305	1.16094	-0.770476	-0.865541	0.789695	0.978522	4
NM_001017402	ENSG00000196878	LAMB3	-0.818985	-0.818985	1.2336	0.706437	-0.248068	-0.818985	-0.818985	-0.818985	1.55426	0.848698	4
NR_103862	NR_103862	NR_103862	-1.21588	-0.926489	-0.161319	-0.496254	0.700049	0.360723	-0.162131	-1.01756	1.5548	1.36406	4
NR_149116	NR_149116	NR_149116	-0.690121	-0.690121	-0.120257	0.265456	-0.690121	-0.109836	-0.690121	-0.690121	1.35804	2.05721	4
NR_001562	NR_001562	NR_001562	0.0878122	-0.497235	0.359211	0.570553	-1.60659	-0.613615	-1.03702	0.0845626	1.6986	0.953716	4
NM_032812	ENSG00000120594	PLXDC2	-0.86929	-0.86929	0.108003	-0.86929	-0.298372	0.292831	-0.86929	0.211079	1.94017	1.22345	4
NR_038859	NR_038859	NR_038859	-0.166554	-0.560105	0.19674	0.632227	-1.71819	-0.713519	-0.514927	0.0364123	1.22849	1.57943	4
NR_036072	NR_036072	NR_036072	-1.61927	-1.07034	1.09671	0.480948	0.595169	1.01277	-0.831726	-0.699616	0.233986	0.801369	4
NR_134656	NR_134656	NR_134656	0.511619	-0.124496	0.213189	-0.465431	0.612476	-0.219443	-0.434714	-2.2089	0.753501	1.3622	4
NM_000633	ENSG00000171791	BCL2	0.456636	0.518473	0.166847	0.155253	-0.751092	-0.651615	-1.36158	-1.20854	1.27435	1.40127	4
NM_001370296	ENSG00000127418	FGFRL1	0.0223829	-0.205002	0.0178509	-0.312123	-0.561195	-0.387457	-0.825309	-1.00698	2.25844	0.999387	4
NM_003898	ENSG00000078269	SYNJ2	-0.568479	-0.334703	0.223829	-0.201796	-1.04849	-0.289641	-0.985091	-0.162978	1.63269	1.73466	4
NM_014312	ENSG00000019102	VSIG2	0.0458212	-0.702979	-0.0939779	-0.123162	-0.0918497	-0.0729919	-1.07901	-1.11669	1.73094	1.50389	4
NM_014331	ENSG00000151012	SLC7A11	-0.368382	-0.443469	-0.681512	-0.505185	0.649518	0.829393	-1.18715	-0.971766	1.54474	1.13382	4
NM_014467	ENSG00000102359	SRPX2	-1.04498	-1.13678	1.4436	0.414512	-0.706825	-0.692728	-0.25579	-0.208898	1.06895	1.11894	4
NR_130916	NR_130916	NR_130916	-0.40869	-0.976512	-0.0437174	0.570835	-0.155927	0.925392	-0.832694	-1.48056	1.13515	1.26672	4
NR_111915	NR_111915	NR_111915	-1.50475	-1.19654	0.556281	0.0825797	-0.317345	0.454044	-0.714322	0.098297	1.24322	1.29853	4
NM_001006941	ENSG00000214160	ALG3	-0.400072	-1.87798	0.853888	0.95071	-0.0689384	0.467791	-1.13279	0.0792947	0.0173236	1.11077	4
NR_026682	NR_026682	NR_026682	0.489287	-0.375398	0.534717	0.622777	-1.88737	-0.894391	0.0777808	-0.662408	1.1226	0.9724	4
NM_001011880	ENSG00000140839	CLEC18B	-1.51316	-0.56755	1.35415	0.125405	0.362654	0.723669	-0.943578	-0.981257	0.860085	0.57958	4
NR_147613	NR_147613	NR_147613	-1.09697	-1.09697	0.677831	-0.141397	0.45976	0.593733	-0.527397	-1.09697	1.65768	0.570709	4
NM_018697	ENSG00000132434	LANCL2	-1.23052	-1.45568	0.103448	-0.0280764	0.410495	0.353084	-0.49721	-0.362444	1.33913	1.36777	4
NM_001291878	ENSG00000138162	TACC2	-1.43156	-1.52335	0.13963	-0.23102	0.215708	0.822418	0.13894	-0.381123	0.890119	1.36024	4
NM_001286818	ENSG00000102554	KLF5	-0.952754	-0.277836	0.399988	0.274179	-0.359172	0.148137	-0.978859	-1.17035	1.54241	1.37426	4
NM_001079673	ENSG00000102531	FNDC3A	-1.07545	-0.878311	0.208685	0.362104	-0.297085	-0.158646	-0.791362	-0.489112	1.53054	1.58864	4
NM_022073	ENSG00000129521	EGLN3	-0.590322	-0.594224	-0.402445	-0.343664	0.246049	0.831275	-1.22428	-0.763298	1.21676	1.62416	4
NM_032087	ENSG00000253537	PCDHGA7	-1.13052	-0.825635	0.00356521	-0.245818	0.196964	-0.457743	0.193909	-0.851587	1.45559	1.66128	4
NM_145252_2	NM_145252_2	NM_145252_2	-1.33047	-0.781538	-0.353174	-0.774967	1.21912	1.56423	-0.353606	0.360689	0.717692	-0.267985	4
NR_134575	NR_134575	NR_134575	-0.715363	-0.715363	0.26193	0.240214	-0.715363	-0.135078	-0.715363	-0.715363	1.50447	1.70528	4
NR_038888	NR_038888	NR_038888	-1.53212	0.196884	-0.237486	-0.00669965	0.343687	0.04347	-1.53212	0.345616	1.10625	1.27252	4
NM_004447	ENSG00000151491	EPS8	-1.15646	-0.762716	-0.141305	-0.0516224	0.435672	0.57931	-0.838364	-0.866783	1.37956	1.42271	4
NM_001031681	ENSG00000040531	CTNS	-0.404921	-1.7803	0.538074	0.451286	0.0954828	0.244013	-0.775201	-0.638072	1.53752	0.732119	4
NM_182981	ENSG00000140961	OSGIN1	-1.38902	-0.989839	0.429825	0.495883	-0.59308	-0.0634574	-0.436267	-0.224671	1.4336	1.33703	4
NR_146513	NR_146513	NR_146513	-1.01093	-1.14817	0.511724	0.00644108	0.455813	0.418165	-1.11692	-0.616969	1.35644	1.1444	4
NM_004857	ENSG00000179841	AKAP5	-0.848025	-0.549895	0.00251838	0.347907	-0.239806	0.0382052	-0.948771	-0.909474	1.60612	1.50122	4
NM_020861	ENSG00000181472	ZBTB2	-0.571998	-0.718494	-0.333203	-0.238631	0.0818468	0.20209	-0.910563	-0.762255	1.57772	1.67349	4
NM_000346	ENSG00000125398	SOX9	-1.3157	-1.17636	0.206213	0.337834	1.04384	1.29679	-0.870496	-0.578282	0.480776	0.575394	4
NM_003047	ENSG00000090020	SLC9A1	-0.999045	-1.09391	0.68372	0.43812	-0.231536	-0.120988	-1.00971	-0.3492	1.2308	1.45175	4
NM_004469	ENSG00000165197	VEGFD	-1.21255	-0.266947	0.342054	0.190099	-1.21255	0.100945	-0.642975	-0.132184	1.29934	1.53478	4
NM_001330569	ENSG00000103005	USB1	-0.9805	-0.181986	0.997698	-0.0410955	-0.802172	-0.631189	-0.526757	-0.630624	1.3087	1.48793	4
NM_001031685	ENSG00000143514	TP53BP2	-1.2966	-0.461832	-0.0940287	-0.635985	1.43895	1.5143	-0.825425	-0.260518	0.375206	0.245929	4
NR_027331	NR_027331	NR_027331	-0.419593	-0.727265	0.678131	0.845329	-1.41275	-1.40338	0.882874	0.207465	0.52822	0.820975	4
NM_001321086	ENSG00000130751	NPAS1	-0.698077	-0.0231585	0.154434	-0.649015	-0.255544	-0.495902	-0.340561	-0.915674	1.31023	1.91327	4
NM_014592	ENSG00000182132	KCNIP1	-0.560458	-0.560458	-0.560458	-0.00495852	-0.560458	0.0198268	-0.560458	-0.560458	1.4877	1.86018	4
NM_001334	ENSG00000263238	CTSO	-1.52775	-1.5932	0.036755	0.0655566	0.832697	0.850228	-0.147659	-0.0691834	0.689071	0.863486	4
NM_001243372	ENSG00000109572	CLCN3	-1.69263	-1.30812	0.491091	0.531502	0.0579396	0.574661	-0.365251	-0.212451	0.82628	1.09697	4
NR_125775	NR_125775	NR_125775	-0.437666	-0.574911	-0.543224	0.729663	0.616422	-0.527538	-0.950939	-0.988618	1.39268	1.28413	4
NM_012064	ENSG00000135517	MIP	-0.381216	-0.518461	0.958019	-0.50849	0.313023	0.333246	-1.46407	-0.932168	1.3982	0.801916	4
NM_152504	ENSG00000171984	SHLD1	-0.145306	-0.32774	0.294735	1.16841	-1.26879	-0.526214	0.0331126	-1.30781	0.857976	1.22163	4
NM_001371253	ENSG00000159784	FAM131B	-0.0237578	-0.316012	0.367793	0.428585	-1.10387	-1.40744	-0.435264	-0.14052	1.08389	1.54659	4
NM_012262	ENSG00000153936	HS2ST1	-0.701808	-0.730274	-0.300542	-0.232513	-0.0140685	0.129319	-0.699201	-0.686843	1.57292	1.66301	4
NM_001291496	ENSG00000160062	ZBTB8A	-0.520142	-1.57321	0.212844	-0.492813	-0.0460846	-0.0233957	0.326988	-0.642916	1.27905	1.47968	4
NR_146460	NR_146460	NR_146460	-0.69897	-0.69897	0.595666	0.0703921	-0.69897	-0.118685	-0.69897	-0.69897	1.15429	1.79319	4
NM_001270530	ENSG00000157450	RNF111	-1.95431	-0.881976	0.559345	0.242222	0.754663	0.781525	-0.287072	-0.518793	0.707272	0.597128	4
NR_158569	NR_158569	NR_158569	-0.0296056	-1.20656	0.13326	-0.883709	0.205805	-0.162709	-0.858047	-0.109234	1.36544	1.54536	4
NR_045484	NR_045484	NR_045484	0.0694451	-0.405742	-0.0567114	-0.0828938	-0.372467	-0.0378502	-0.78177	-1.35135	1.51092	1.50842	4
NM_032270	ENSG00000171488	LRRC8C	-1.39966	-1.3156	0.277317	0.312868	-0.372318	-0.513719	0.307054	0.346256	1.12225	1.23556	4
NM_016170	ENSG00000115297	TLX2	-0.00541058	0.0603926	0.373889	0.407818	-0.48173	-0.262225	-1.37638	-1.23672	1.20697	1.31339	4
NM_001092_3	NM_001092_3	NM_001092_3	-1.4472	-1.19276	0.321411	0.455884	0.425204	0.351236	-0.464024	-0.6432	0.961186	1.23227	4
NM_133625	ENSG00000157152	SYN2	-0.711635	-0.715048	0.320137	0.201293	-0.901066	-0.985058	0.0369817	-0.155427	1.47397	1.43585	4
NR_134616	NR_134616	NR_134616	-0.651721	-1.29244	-0.31515	0.451024	0.00410539	0.504871	-0.315582	-1.00212	1.28407	1.33294	4
NM_020870	ENSG00000154447	SH3RF1	-1.09556	-1.19696	0.573131	0.607667	-0.567433	-0.340498	-0.296086	-0.231369	1.21139	1.33572	4
NM_012396	ENSG00000174307	PHLDA3	-0.526455	-0.600821	-0.0135272	0.228316	-0.57447	-0.42047	-0.762237	-0.52201	1.62374	1.56793	4
NM_002214	ENSG00000105855	ITGB8	-1.53616	-1.44568	0.740521	0.802583	-0.106735	-0.0636792	0.0031738	-0.111001	0.861506	0.855477	4
NM_001614	ENSG00000184009	ACTG1	0.0927948	0.204122	-0.475156	-0.0969208	-0.252673	-0.0403085	-0.735647	-1.49786	1.55222	1.24944	4
NM_001289003	ENSG00000040199	PHLPP2	-0.198395	-0.393696	0.4828	-0.18986	-0.826154	-0.133248	-1.14584	-0.534743	1.3949	1.54424	4
NM_003380	ENSG00000026025	VIM	-1.33859	-1.39235	0.717156	0.730585	0.200303	0.48588	-0.613329	-0.471315	0.743433	0.938227	4
NM_153714	ENSG00000179133	C10orf67	-0.460352	-1.10107	-0.123781	-0.796751	0.455661	0.474519	-1.10107	0.123888	1.5373	0.991662	4
NM_000493	ENSG00000123500	COL10A1	-0.703536	-0.0878534	0.210349	0.755961	-0.0477099	0.645196	-1.34426	-1.34426	1.16763	0.748478	4
NR_110153	NR_110153	NR_110153	0.578356	-0.282928	0.394896	0.176748	-0.515313	0.657013	-1.35814	-1.42729	0.533735	1.24292	4
NM_001351593	ENSG00000003402	CFLAR	-1.25631	-1.43831	0.255161	0.131879	0.638511	0.596236	-0.435267	-0.512793	1.00675	1.01414	4
NM_001010867	ENSG00000181873	IBA57	-0.879972	-0.205054	0.554929	0.346961	-1.01764	-0.263701	-0.800194	-0.455444	1.157	1.56312	4
NM_005630	ENSG00000174640	SLCO2A1	0.154869	-1.87197	0.0938382	0.514045	0.264972	-0.296373	0.0931842	-0.952312	1.18407	0.815678	4
NM_001320560	ENSG00000144655	CSRNP1	-0.0933882	-0.230633	0.118398	-0.620739	-0.197358	-0.183261	-1.17624	-0.64434	1.57842	1.44914	4
NM_002196	ENSG00000173404	INSM1	-2.60346	-2.17434	2.23444	2.05796	-2.38976	-3.68631	3.76714	3.78032	-0.104329	-0.881665	5
NM_000624	ENSG00000188488	SERPINA5	2.34661	2.39745	2.97631	3.02988	-3.0112	-2.9285	0.189549	0.132957	-2.38564	-2.74742	5
NM_001291324	ENSG00000266074	BAHCC1	1.28057	1.39553	1.70882	1.59003	1.37278	1.32662	-0.156976	-0.21529	-4.05114	-4.25095	5
NM_133369	ENSG00000113763	UNC5A	2.40818	2.57673	2.12844	2.21828	0.0320708	0.0973043	-2.08152	-1.93865	-2.68691	-2.75393	5
NM_032526	ENSG00000116981	NT5C1A	1.83027	1.92605	2.06667	2.14376	-0.0703122	-0.269922	-1.0601	-0.810053	-2.62481	-3.13155	5
NM_032829	ENSG00000139438	FAM222A	2.54023	2.60444	1.14707	1.15365	0.00265815	0.150334	-0.980995	-0.86953	-2.78235	-2.9655	5
NR_131214	NR_131214	NR_131214	2.28772	1.95577	2.49629	2.20003	-0.88063	-1.6699	-1.6699	-1.37958	-1.6699	-1.6699	5
NM_001040100	ENSG00000196542	SPTSSB	1.05605	0.705187	2.92483	2.8819	-0.341272	-0.55839	-0.670023	-0.816305	-2.20622	-2.97575	5
NM_001275	ENSG00000276781	CHGA	0.309626	0.145527	2.56993	2.46123	-0.247651	-1.8498	1.15895	0.887836	-2.71654	-2.7191	5
NR_146968	NR_146968	NR_146968	0.586556	0.602379	0.661816	0.73609	-1.90236	-2.88124	2.70242	2.55685	-1.84896	-1.21356	5
NM_173561	ENSG00000124602	UNC5CL	2.19776	1.99577	0.382091	0.509797	-1.4381	-1.99944	1.66493	1.41421	-2.21445	-2.51256	5
NM_153343	ENSG00000164303	ENPP6	1.32879	1.54932	1.59703	1.28133	-2.55353	-1.69109	1.18148	1.23702	-1.47684	-2.45349	5
NM_004535_2	NM_004535_2	NM_004535_2	1.48399	1.49685	0.515221	0.567292	0.195408	0.200287	0.967579	0.803026	-3.20479	-3.02487	5
NM_007030	ENSG00000171368	TPPP	2.13927	2.18542	-0.731987	-0.312429	-0.289784	-0.526542	1.19038	1.26365	-2.15003	-2.76794	5
NR_015399	NR_015399	NR_015399	2.33958	2.21969	0.390435	0.325722	-0.20501	-0.942634	0.346957	0.60289	-2.7393	-2.33833	5
NM_001937	ENSG00000143196	DPT	0.197331	0.739092	2.15413	2.06957	-1.73883	-2.32443	0.952823	1.06132	-1.56553	-1.54547	5
NM_134268	ENSG00000161544	CYGB	0.370437	0.299901	1.92576	1.96386	0.712761	0.671894	-0.335569	-0.119692	-2.76042	-2.72894	5
NR_046086	NR_046086	NR_046086	0.587595	0.393153	0.682799	0.710344	1.9032	1.25708	0.337044	-0.0673707	-2.59864	-3.20521	5
NM_199242	ENSG00000092929	UNC13D	1.41939	1.28194	0.958851	0.964658	-0.716672	-0.8504	1.09878	1.11277	-2.67641	-2.59292	5
NM_020039	ENSG00000110881	ASIC1	0.349573	0.790485	-0.196299	0.413111	0.282767	-0.169209	1.95614	1.87553	-2.96451	-2.33759	5
NM_001127258	ENSG00000182218	HHIPL1	0.86188	1.35792	0.861359	0.984923	0.145703	0.411453	0.670871	0.558465	-2.57808	-3.2745	5
NM_001303013	ENSG00000276429	PLCH2	2.21051	2.04762	0.236531	-1.11142	-0.494673	-0.885276	1.21526	0.866821	-2.4377	-1.64768	5
NM_130901	ENSG00000169918	OTUD7A	1.83751	1.75824	0.525101	0.657631	-1.95159	-1.99281	1.18877	1.04144	-1.50565	-1.55864	5
NM_001366850	ENSG00000140022	STON2	0.986035	0.980287	2.29279	2.49502	-0.903446	-0.96147	-0.751467	-0.809595	-1.34903	-1.97911	5
NR_135825	NR_135825	NR_135825	1.66496	1.73368	1.92661	1.62817	-1.57431	-1.56021	-0.131822	-0.675455	-1.52091	-1.49071	5
NM_002587	ENSG00000156453	PCDH1	1.77249	2.04604	0.578449	0.682314	0.792211	1.05886	-2.05901	-1.70894	-1.59631	-1.56611	5
NM_080607	ENSG00000132821	VSTM2L	1.95777	1.84905	1.59122	1.61916	-1.1172	-0.981577	-1.14536	-0.964019	-1.59328	-1.21576	5
NR_044999	NR_044999	NR_044999	-0.120198	-0.123977	0.611602	0.621636	0.243519	0.711118	1.79303	1.52746	-2.65517	-2.60902	5
NM_153363	ENSG00000197123	ZNF679	-1.01572	-0.400039	1.47286	1.96089	-1.65644	-1.65644	1.69373	1.51748	-1.65644	-0.259857	5
NM_001313972	ENSG00000265972	TXNIP	-0.138287	-0.00816843	0.030582	-0.0497765	1.53626	1.38	1.26893	1.14578	-2.64765	-2.51767	5
NM_001316349	ENSG00000144229	THSD7B	-0.0254876	-1.40087	0.472292	-0.206327	-1.94979	-1.36951	2.7196	1.93975	-0.91751	0.737849	5
NM_004975	ENSG00000158445	KCNB1	1.98207	2.03302	1.3207	1.2599	-0.539404	-0.471969	-1.21152	-0.783119	-1.87394	-1.71574	5
NM_006522	ENSG00000115596	WNT6	0.776299	0.672249	-0.854467	-0.762146	1.36016	1.24852	1.17442	1.19898	-2.41486	-2.39916	5
NR_125390	NR_125390	NR_125390	1.95435	1.56452	0.549877	-0.316116	-1.58457	-1.58457	1.50347	1.08218	-1.58457	-1.58457	5
NM_001201329	ENSG00000173281	PPP1R3B	1.47124	1.12881	1.07834	1.05658	0.425511	0.291235	-0.313875	-0.0978765	-1.72352	-3.31644	5
NM_178140	ENSG00000133401	PDZD2	1.76578	1.65709	1.04181	0.92903	0.0126761	-0.33416	-0.107637	-0.0487394	-2.57753	-2.33832	5
NM_133379	ENSG00000155657	TTN	0.540392	0.886127	1.22408	1.73731	-1.83529	-2.40621	1.13604	0.967084	-0.905813	-1.34373	5
NM_024829	ENSG00000121316	PLBD1	-0.270686	0.0135962	1.09913	1.37219	-1.16005	-1.01152	1.67356	1.86072	-2.55248	-1.02446	5
NM_001496	ENSG00000146013	GFRA3	1.04551	0.865412	1.86477	1.68484	-0.839037	-1.72133	0.259667	0.551929	-2.19495	-1.51681	5
NM_152573	ENSG00000165105	RASEF	0.360952	0.47368	2.08545	2.00477	-0.0940682	-0.723206	0.126222	0.115006	-2.20283	-2.14598	5
NM_018436	ENSG00000151360	ALLC	-0.604273	-0.0276739	0.355667	0.208096	1.74616	1.94737	0.411078	0.493845	-1.70038	-2.82989	5
NM_001291101	ENSG00000007402	CACNA2D2	1.14741	1.89189	-0.90007	-0.43264	-0.242663	-0.252607	1.57269	1.31146	-2.20129	-1.89419	5
NM_001197109	ENSG00000151967	SCHIP1	0.730615	0.609784	0.731077	0.531608	0.520796	0.69933	0.778463	0.801763	-2.47666	-2.92678	5
NM_001161498	ENSG00000175985	PLEKHD1	0.979383	0.863424	1.60748	1.65439	-0.769042	-0.487658	0.378071	0.307581	-2.16237	-2.37126	5
NM_025212	ENSG00000168772	CXXC4	1.47598	1.60939	-0.344027	-0.966599	-0.0521211	0.405713	1.00666	1.20832	-1.68334	-2.65999	5
NM_003835	ENSG00000108370	RGS9	1.9929	2.14779	-0.978295	-0.69392	-0.22538	-0.0021571	0.656889	0.735607	-1.31625	-2.31718	5
NM_022337	ENSG00000123892	RAB38	-0.150875	-0.185692	1.79272	1.70889	-0.10267	-0.350842	0.868275	0.895747	-2.57442	-1.90113	5
NM_152654	ENSG00000179284	DAND5	0.432525	0.361124	0.210525	0.10046	0.140403	-0.303193	1.84769	1.82303	-2.18851	-2.42406	5
NM_138360_2	NM_138360_2	NM_138360_2	1.87366	2.00075	0.124543	-0.152945	-0.844563	-1.03888	1.07858	0.644599	-1.6461	-2.03965	5
NM_001134656	ENSG00000182983	ZNF662	1.88134	1.68918	1.20785	1.66167	-0.900724	-1.21424	-1.21424	-0.682343	-1.21424	-1.21424	5
NM_001100619	ENSG00000134508	CABLES1	1.41186	1.49159	0.946043	0.656258	0.949229	0.8757	-1.43098	-1.24438	-1.67823	-1.97709	5
NM_003265	ENSG00000164342	TLR3	0.0542626	-1.09121	-0.0855365	-0.684566	2.32	2.20474	0.325007	0.237595	-1.64014	-1.64014	5
NM_002612	ENSG00000004799	PDK4	0.817824	1.05609	-0.104613	0.0721472	0.714096	0.67293	0.888159	0.939542	-2.83451	-2.22166	5
NM_002864	ENSG00000126838	PZP	1.18257	1.78745	0.346873	-0.462384	-1.86504	-1.86504	1.09422	1.50826	-1.25847	-0.468449	5
NR_148995	NR_148995	NR_148995	1.20514	1.22523	1.84898	1.74477	-0.653963	-1.05256	-0.338728	-0.71319	-1.63284	-1.63284	5
NM_001145399	ENSG00000066382	MPPED2	0.436205	0.420395	1.9005	1.80136	-0.6105	-0.560816	0.313719	0.44939	-1.98079	-2.16946	5
NM_001145661	ENSG00000179348	GATA2	1.7623	1.78809	0.316052	0.0155337	0.378416	0.339189	-0.0842168	-0.0834162	-1.95791	-2.47403	5
NM_003323	ENSG00000104804	TULP2	1.05483	0.949291	0.381334	0.583688	-1.06187	-1.46047	1.44027	1.58787	-1.43419	-2.04075	5
NM_006688	ENSG00000131094	C1QL1	2.02841	1.94388	0.418091	0.463099	-0.468916	-0.656005	0.0309131	0.113375	-1.99069	-1.88216	5
NM_020209	ENSG00000105251	SHD	0.650783	0.625675	1.04794	1.04447	0.657549	0.828672	0.0443935	0.0169301	-2.37491	-2.5415	5
NM_015464	ENSG00000171243	SOSTDC1	0.730922	0.639352	1.88225	1.37813	-1.17741	-1.08447	0.699958	0.287698	-0.95351	-2.40292	5
NM_013435	ENSG00000134438	RAX	0.52966	0.645283	1.6482	1.52288	-0.789526	-0.86281	0.60175	0.742381	-2.1099	-1.92791	5
NR_131012	NR_131012	NR_131012	0.725196	0.968768	-0.55007	-0.380383	-1.28183	-0.981026	2.15873	1.88498	-1.26521	-1.27916	5
NM_003179	ENSG00000102003	SYP	1.96363	1.86139	0.861824	0.872507	-0.616565	-1.20612	-0.174265	-0.40965	-1.52939	-1.62335	5
NM_178013_2	NM_178013_2	NM_178013_2	1.37547	1.32701	0.0385356	0.123875	1.13357	1.04442	-0.48811	-0.2211	-2.16873	-2.16494	5
NM_017413	ENSG00000171388	APLN	-0.0662784	-0.049266	0.535935	0.531322	0.534133	-0.186323	1.62627	1.44149	-1.68131	-2.68597	5
NR_038432	NR_038432	NR_038432	0.959342	0.859842	0.788797	0.752721	-1.63329	-1.63329	1.75072	0.815164	-1.02672	-1.63329	5
NM_005691	ENSG00000069431	ABCC9	0.259368	0.597772	1.20565	0.838213	1.41243	1.01951	-0.920943	-0.290068	-1.69413	-2.42779	5
NR_147190	NR_147190	NR_147190	0.221857	1.52339	-0.300165	-0.806517	-1.2857	-0.277658	1.98964	1.41741	-2.07497	-0.407288	5
NR_038387	NR_038387	NR_038387	-0.000976176	0.020624	1.45095	1.26696	0.785743	0.41083	0.518955	0.0556366	-1.94632	-2.56241	5
NR_125431	NR_125431	NR_125431	1.93828	1.84544	0.626969	0.919431	-0.46615	-0.0249219	-0.909345	-0.795999	-1.56183	-1.57187	5
NR_149023	NR_149023	NR_149023	0.393576	0.805261	-0.404292	-0.355938	0.398226	-0.119569	1.56915	1.74038	-1.80382	-2.22297	5
NM_003393	ENSG00000075290	WNT8B	0.714818	1.42568	0.530046	0.490719	-0.384822	-1.60628	1.21533	1.15384	-1.56698	-1.97234	5
NM_080429	ENSG00000143595	AQP10	1.09631	0.804606	1.14357	0.995993	0.599149	1.09766	-1.38024	-0.729044	-1.7544	-1.8736	5
NM_002866	ENSG00000105649	RAB3A	1.77134	1.73155	-0.10994	-0.0584652	-0.447699	-0.376395	0.765399	0.55124	-1.99072	-1.83631	5
NR_033740	NR_033740	NR_033740	1.52243	1.80557	0.247735	-0.555715	-0.522092	-0.501868	0.660077	0.909939	-1.2669	-2.29918	5
NM_000871	ENSG00000158748	HTR6	1.8775	1.9367	-0.0197268	-0.102937	-0.620839	-0.67071	0.63461	0.345378	-1.64745	-1.73253	5
NR_002939	NR_002939	NR_002939	1.0186	1.00761	1.7578	1.82586	-0.746844	-0.407693	-0.959148	-0.9759	-1.40652	-1.11376	5
NM_001301009	ENSG00000170419	VSTM2A	1.52337	1.12733	1.0156	1.6166	-1.37351	-0.95145	0.340296	-1.41253	-1.33786	-0.547841	5
NM_001145118	ENSG00000215045	GRID2IP	1.43085	1.4793	-0.616152	-0.0499684	-0.388768	-0.0790309	1.19974	0.782419	-1.52906	-2.22932	5
NR_149044	NR_149044	NR_149044	0.931807	1.31251	1.62721	1.67764	-0.657525	-0.408371	-0.827614	-1.12122	-1.33934	-1.19509	5
NM_001039165	ENSG00000184350	MRGPRE	1.01063	0.0359646	-0.682361	-0.356948	0.752748	0.617881	1.30691	1.19722	-1.42488	-2.45717	5
NM_023921	ENSG00000272805	TAS2R10	0.61879	0.659624	0.451916	0.0993344	-0.53696	-1.83351	1.51666	1.65887	-0.801224	-1.83351	5
NM_017551	ENSG00000182771	GRID1	1.61708	1.57287	0.687097	0.876224	0.231755	0.296152	-1.3333	-1.06495	-1.75193	-1.131	5
NM_014935	ENSG00000143850	PLEKHA6	1.23084	1.10694	0.162844	0.147213	0.958483	0.976723	-0.187465	-0.151728	-2.15388	-2.08997	5
NM_001271507	ENSG00000267909	CCDC177	0.457729	0.527457	1.16429	1.01891	0.108166	-0.136153	0.588957	0.415566	-1.22637	-2.91855	5
NM_002557	ENSG00000085465	OVGP1	0.734866	1.21808	-0.0658072	-0.00691896	-1.44857	-2.10327	1.57144	1.28181	-0.778396	-0.40324	5
NM_020770	ENSG00000143375	CGN	1.02511	1.09611	1.34567	1.31654	-0.790277	-1.37802	0.305612	0.190692	-1.68672	-1.42472	5
NR_027906	NR_027906	NR_027906	1.54365	1.53961	-0.154675	-0.897972	-0.859271	-0.208934	1.06394	1.01796	-1.65613	-1.38817	5
NM_133459	ENSG00000183287	CCBE1	0.589519	-0.176032	1.89634	1.51024	-1.04366	-1.30938	0.532241	0.623324	-1.42021	-1.20238	5
NM_001370463	NM_001370463	NM_001370463	1.60775	1.63155	-0.276307	0.268034	-0.685377	-1.24913	0.525345	0.614203	-0.193953	-2.24211	5
NM_001301198	ENSG00000169783	LINGO1	0.586954	1.1377	1.14114	1.15667	-1.48178	-2.46066	0.085531	0.48185	-0.6074	-0.0400178	5
NM_199037	ENSG00000105711	SCN1B	-0.20342	-0.453198	0.229372	0.206704	-0.804653	-1.24828	2.26508	1.9061	-0.974418	-0.923286	5
NR_135622	NR_135622	NR_135622	1.30901	1.61182	-1.01395	-0.182547	0.301528	0.419131	1.14318	-0.120104	-1.96199	-1.50608	5
NM_024119	ENSG00000108771	DHX58	1.45673	1.29174	-0.302747	-0.901776	0.567357	0.132101	0.564018	0.90729	-1.85735	-1.85735	5
NM_182828	ENSG00000143869	GDF7	0.789679	0.898614	1.71922	1.73501	-0.592464	-0.514562	-0.467765	-0.585631	-1.45954	-1.52256	5
NM_019058	ENSG00000168209	DDIT4	0.494078	0.491765	1.07773	1.12539	0.261911	0.51338	0.290774	0.126142	-2.3065	-2.07467	5
NM_145176	ENSG00000146411	SLC2A12	1.19423	1.34221	0.317098	0.0443682	-0.568152	-0.193212	0.7681	0.999788	-1.93096	-1.97346	5
NM_001080454	ENSG00000215009	ACSM4	1.19067	1.23107	0.124406	0.476875	-2.26469	-1.32658	0.838332	1.02155	-0.587516	-0.704109	5
NM_144984	ENSG00000165633	VSTM4	0.692152	0.696007	1.26852	1.2532	0.524515	0.204726	-0.311142	-0.34553	-2.04717	-1.93528	5
NM_032428	ENSG00000147234	FRMPD3	0.0538256	0.0987019	0.555155	0.742421	-0.21027	-1.46294	1.44973	1.67746	-1.04042	-1.86367	5
NM_005422	ENSG00000109927	TECTA	0.347087	0.442482	0.673831	0.457063	-1.79245	-2.43802	1.13175	1.04725	0.0796603	0.0513488	5
NR_028302	NR_028302	NR_028302	1.12517	1.21591	-0.164881	-0.326896	-1.02443	-1.59535	1.17211	1.42849	-0.234767	-1.59535	5
NM_180991	ENSG00000173930	SLCO4C1	0.587774	0.501636	0.102193	0.166204	-0.869258	-1.81706	1.74264	1.61658	-0.828986	-1.20172	5
NM_001008783	ENSG00000182747	SLC35D3	-1.15027	-0.985881	0.0288325	-0.243732	1.19482	0.620085	1.53822	1.59043	-1.21349	-1.37901	5
NM_031439	ENSG00000285438	SOX7	1.44014	1.38311	1.1188	1.18047	-0.252188	-0.509697	-0.720867	-0.632658	-1.53195	-1.47516	5
NM_001330450	ENSG00000108984	MAP2K6	0.329256	0.0520088	0.434754	0.485194	1.05384	0.602463	0.61424	0.685193	-1.64015	-2.6168	5
NM_001171971	ENSG00000148600	CDHR1	1.29677	1.25054	1.02499	0.686728	-0.3558	-0.582779	0.29976	0.126368	-1.89699	-1.84959	5
NM_001349429	ENSG00000114796	KLHL24	-0.191721	0.284311	0.57423	0.533191	-0.0466633	0.603535	1.29289	0.97211	-1.51047	-2.51141	5
NR_024248	NR_024248	NR_024248	-0.0606313	-0.135031	0.519096	0.600037	0.821589	0.648164	0.924295	0.892197	-2.00018	-2.20954	5
NR_144634	NR_144634	NR_144634	0.989944	0.988724	0.9066	1.15151	0.068554	0.119673	0.228776	-0.54073	-1.70169	-2.21136	5
NM_001130415	ENSG00000178878	APOLD1	1.05784	1.65509	-0.524005	-0.751228	0.843507	1.0033	0.0969931	-0.0470821	-1.32597	-2.00844	5
NM_001352	ENSG00000105516	DBP	0.80991	1.0834	0.31309	0.300339	0.59693	0.717533	0.207458	0.263951	-2.13872	-2.15389	5
NR_160525	NR_160525	NR_160525	0.736161	1.08797	-0.037211	0.380381	-1.4405	-1.42164	1.33343	1.32092	-0.358862	-1.60065	5
NR_027119	NR_027119	NR_027119	0.720162	0.637188	0.233668	0.0113312	-0.753255	-1.73214	1.61803	1.36869	-0.371553	-1.73214	5
NM_006682	ENSG00000127951	FGL2	0.307879	1.47766	-0.38421	-0.0712122	0.39976	-1.23439	1.46533	1.04164	-1.81468	-1.18776	5
NM_178571	ENSG00000214946	TBC1D26	1.31705	1.64911	-0.0462997	-0.785436	-1.34094	-0.760651	1.32012	0.701993	-1.34094	-0.71402	5
NM_017521	ENSG00000163497	FEV	0.922524	0.831585	0.142996	0.070045	1.13237	0.854713	0.0242192	0.11823	-2.02121	-2.07547	5
NR_038276	NR_038276	NR_038276	1.29273	0.890528	1.07681	1.07431	-1.08171	-0.601993	0.0786113	0.442463	-2.01763	-1.15411	5
NM_001033506	ENSG00000176102	CSTF3	0.328474	0.245275	0.656814	0.575158	0.673366	0.686178	0.600164	0.530845	-2.44159	-1.85469	5
NM_145649	ENSG00000285222	GCNT2	1.10663	0.971896	0.523641	0.513706	-0.143821	-0.701394	0.920599	0.634358	-2.07001	-1.75561	5
NR_002728	NR_002728	NR_002728	0.863323	0.982988	0.549884	0.522262	0.141047	0.101627	0.555219	0.496441	-1.91709	-2.2957	5
NR_110801	NR_110801	NR_110801	1.61851	1.5061	-0.206959	-0.201031	-0.167049	-0.30639	0.359945	0.662338	-2.26611	-0.99935	5
NM_001355437	ENSG00000070182	SPTB	1.30699	1.06168	-0.386002	-0.417341	-0.86426	-0.84731	1.1192	1.08268	-2.16081	0.105175	5
NM_031477	ENSG00000090238	YPEL3	1.00896	1.46471	0.288778	0.212607	0.00268647	-0.0665544	0.403293	0.536829	-1.40605	-2.44526	5
NM_002031	ENSG00000111816	FRK	0.327451	-0.356772	1.25107	1.32061	-0.714053	-1.74557	1.19013	0.877581	-0.939279	-1.21118	5
NM_020459	ENSG00000124374	PAIP2B	1.45982	1.65731	-0.055202	-0.113369	-0.359265	-0.746437	0.627102	0.728122	-1.57977	-1.6183	5
NM_001282394	ENSG00000165238	WNK2	1.1982	1.05096	0.406895	0.61237	-0.353977	-0.443229	0.67574	0.612951	-1.62007	-2.13983	5
NM_031898	ENSG00000125409	TEKT3	1.43724	1.2009	-0.0557599	-1.05487	0.166723	-1.03008	1.34889	0.580768	-1.61037	-0.98345	5
NR_133947	NR_133947	NR_133947	0.260176	0.604115	0.496693	0.460096	0.829991	0.181188	0.584064	0.763701	-1.83974	-2.34029	5
NM_004923	ENSG00000132749	TESMIN	1.2604	1.52889	-0.704233	-0.318887	0.290209	0.237836	0.517856	0.659563	-1.77289	-1.69875	5
NR_026762	NR_026762	NR_026762	1.4977	1.54315	0.0152297	0.216409	-0.819131	-0.736241	0.731902	0.583478	-1.4068	-1.62569	5
NM_002500	ENSG00000162992	NEUROD1	-0.220812	-0.186482	1.20167	0.991464	0.34536	0.216754	0.85922	0.661029	-2.0874	-1.7808	5
NM_000784	ENSG00000135929	CYP27A1	-0.205435	0.223274	0.879046	0.296449	-1.75707	-1.74771	1.35685	1.49494	-0.108155	-0.432185	5
NR_146876	NR_146876	NR_146876	1.43539	1.51563	-0.417946	-0.407753	-0.130794	-0.287383	0.885293	0.660495	-1.78367	-1.46926	5
NM_020682	ENSG00000214435	AS3MT	1.25309	1.23934	0.27546	0.534998	-0.418136	-0.695633	0.527305	0.82278	-1.77978	-1.75942	5
NM_006563	ENSG00000105610	KLF1	1.88113	1.08569	-0.748282	-0.45712	-0.429027	-0.149982	1.04188	0.599949	-1.72557	-1.09866	5
NM_000625	ENSG00000007171	NOS2	1.63821	1.42737	1.02738	0.829549	-0.122907	-1.02809	-0.710645	-0.77014	-1.0952	-1.19553	5
NM_003790	ENSG00000215788	TNFRSF25	0.293837	0.930522	-0.328891	-0.294535	0.227452	0.218683	1.48204	1.05995	-2.1398	-1.44925	5
NR_104367	NR_104367	NR_104367	0.0065469	0.626008	0.870555	1.37708	0.272969	0.400102	0.21531	0.0604506	-2.44575	-1.38327	5
NR_102302	NR_102302	NR_102302	0.791809	0.92911	0.672786	0.666392	-0.0966264	0.388339	0.476696	0.256039	-2.15905	-1.92549	5
NM_001270616	ENSG00000117707	PROX1	0.179468	0.349519	1.28638	1.21776	0.181531	-0.225712	0.299831	0.536108	-1.65907	-2.16582	5
NM_001129895	NM_001129895	NM_001129895	1.47965	1.37081	-0.0223443	0.742194	0.436562	0.459775	-1.01129	-0.51134	-0.955865	-1.98815	5
NR_147508	NR_147508	NR_147508	0.221917	0.275429	-0.518292	-0.363518	1.82686	1.60474	0.33259	-0.548141	-1.02041	-1.81118	5
NM_173633	ENSG00000167619	TMEM145	1.90952	1.64286	0.202164	0.201451	-0.509404	-0.416638	0.180316	-0.342601	-1.5647	-1.30297	5
NM_005259	ENSG00000138379	MSTN	-0.946419	-0.39749	0.0308742	0.986423	-0.375501	-0.946419	1.82104	1.72033	-0.946419	-0.946419	5
NM_000808	ENSG00000011677	GABRA3	-0.264408	-0.0818117	0.652601	0.594213	-1.71847	-2.21422	0.926089	0.802899	0.576975	0.72614	5
NM_004995	ENSG00000157227	MMP14	1.74515	1.69037	-0.451249	0.362859	-0.541188	-0.615977	0.522358	-0.0693549	-0.899384	-1.74359	5
NM_001363648	ENSG00000167771	RCOR2	0.905241	0.805704	-0.518984	-0.147355	0.148937	-0.049243	1.20564	1.19001	-1.81762	-1.72233	5
NM_004173	ENSG00000099960	SLC7A4	0.970923	0.593999	0.563303	0.958692	0.119618	-0.539986	0.62511	0.511758	-1.58626	-2.21716	5
NM_001190810	ENSG00000204172	AGAP9	0.256045	1.35598	0.849471	-0.227953	-1.86651	-1.06517	0.679675	1.27132	-0.0132566	-1.2396	5
NM_177455	ENSG00000180535	BHLHA15	1.52773	1.22584	-0.443345	-0.834325	-0.153082	-0.588338	1.18629	0.732055	-1.74272	-0.910109	5
NM_001195017	ENSG00000010610	CD4	1.09552	1.03927	0.203524	0.0316171	-0.250358	0.524341	0.548894	0.637752	-1.612	-2.21856	5
NM_138361	ENSG00000148356	LRSAM1	0.416978	0.936569	0.231603	-0.0611851	0.41678	0.442493	0.692391	0.306391	-2.93709	-0.444929	5
NR_110220	NR_110220	NR_110220	-0.632286	-0.512105	0.709535	0.549216	1.07451	0.594887	1.37418	0.267462	-1.59707	-1.82833	5
NM_032289	ENSG00000146005	PSD2	1.66601	1.92218	0.226085	0.31039	-0.415575	-0.644052	-0.0911827	-0.369639	-1.34709	-1.25713	5
NR_038458	NR_038458	NR_038458	1.2995	1.28545	0.201235	0.71837	-0.186563	0.0164759	0.171575	0.0866651	-2.1932	-1.39951	5
NM_004170	ENSG00000106688	SLC1A1	0.377702	0.174225	1.00863	0.940775	-1.96293	-2.03147	0.556349	0.335614	0.102977	0.498119	5
NM_001370257	ENSG00000198208	RPS6KL1	0.93561	0.646944	0.0524259	0.787766	-0.933108	-1.72238	1.19127	1.08883	-1.38745	-0.659899	5
NR_028594	NR_028594	NR_028594	1.41937	1.69569	-0.216441	-0.383914	-0.640736	-1.3158	0.780081	0.786439	-1.08542	-1.03927	5
NM_001243751	ENSG00000122783	CYREN	0.112942	0.337771	1.35142	1.74578	-2.00176	-0.526467	0.442112	0.0958928	-0.803839	-0.753852	5
NM_001354288	ENSG00000197555	SIPA1L1	1.00699	1.17657	0.887103	0.778166	-1.38844	-1.76471	0.383515	0.498428	-1.10979	-0.467827	5
NR_033840	NR_033840	NR_033840	1.14634	0.533932	1.42712	1.15715	-0.621466	-1.44491	0.28797	0.0062387	-1.13056	-1.36182	5
NR_047568	NR_047568	NR_047568	0.576828	0.28739	1.77457	1.70793	-1.03692	-1.43552	-0.461777	-0.138065	-0.655221	-0.619216	5
NM_019858	ENSG00000250510	GPR162	0.731522	0.774064	0.0519677	0.00103401	0.793339	0.509508	0.590448	0.535047	-1.98242	-2.00451	5
NR_037850	NR_037850	NR_037850	1.48102	1.61411	-0.349556	-0.289001	-1.05461	-1.18001	0.907511	0.733378	-0.89152	-0.971324	5
NR_033851	NR_033851	NR_033851	0.558534	0.441625	-0.427125	0.0338272	0.723515	0.92877	0.447346	0.901967	-1.11006	-2.4984	5
NM_198578	ENSG00000188906	LRRK2	0.0374383	0.168932	1.33494	1.31463	0.196865	0.369486	0.0971383	0.153543	-2.01196	-1.66102	5
NM_016848	ENSG00000148082	SHC3	0.365053	0.357645	1.20848	1.18353	-0.00902866	-0.0130587	0.27191	0.41558	-2.02281	-1.7573	5
NR_073177	NR_073177	NR_073177	0.556933	1.32713	-0.918071	-0.369941	-0.462865	0.263623	1.23316	1.12847	-0.86308	-1.89536	5
NM_001447	ENSG00000086570	FAT2	0.303315	0.179802	0.884318	0.352674	-2.13515	-1.61694	1.15661	0.887424	-0.223603	0.211557	5
NM_001804	ENSG00000113722	CDX1	0.38381	0.203846	0.609787	0.222508	0.687907	-0.844433	0.732078	1.38662	-2.12283	-1.2593	5
NM_198098	ENSG00000240583	AQP1	-0.846982	-0.780033	-0.295169	0.594054	0.993081	0.0716744	1.84628	0.836088	-0.693355	-1.72564	5
NM_181844	ENSG00000161940	BCL6B	0.699614	1.19621	0.312874	0.46353	1.41376	0.489008	-1.03065	-1.76087	-1.07878	-0.704693	5
NR_160417	NR_160417	NR_160417	1.13347	1.44507	0.481195	0.139087	-2.18061	-0.605014	0.778653	0.144918	-0.552757	-0.784019	5
NM_001199264	ENSG00000101049	SGK2	0.895895	1.24771	-0.35165	-0.737283	-0.118782	0.471763	0.734418	1.03018	-2.00243	-1.16982	5
NM_138295	ENSG00000158683	PKD1L1	1.70269	1.71514	-0.226275	0.248772	0.315993	-0.0720891	-1.09796	-0.400668	-0.634178	-1.55142	5
NM_001358008	ENSG00000244234	GMCL2	1.45756	1.33448	0.512657	-0.216301	0.138844	0.29878	-0.183993	-0.106214	-2.14914	-1.08666	5
NM_001013706	ENSG00000214456	PLIN5	1.35161	1.6249	-0.457288	-0.575309	-0.137434	-0.355155	0.915622	0.430537	-1.25856	-1.53892	5
NR_134241	NR_134241	NR_134241	0.609166	1.48348	0.082807	0.0804354	0.159457	-0.7433	0.292849	0.743452	-0.211031	-2.49732	5
NM_025003	ENSG00000173157	ADAMTS20	1.17333	0.649504	0.604269	0.413454	-1.37998	-0.879213	0.865727	0.977864	-1.64424	-0.780719	5
NM_001134848	ENSG00000198865	CCDC152	1.17007	0.953288	0.398099	0.245925	-1.74578	-1.2237	0.946345	0.842849	-1.03627	-0.550828	5
NM_001408	ENSG00000143126	CELSR2	0.849568	0.866793	-0.0253978	0.076723	0.668786	0.58707	0.435506	0.389191	-1.93467	-1.91357	5
NM_020778	ENSG00000136383	ALPK3	0.0241809	0.00495631	1.67849	1.67642	-0.843097	-0.953381	0.307082	0.262529	-0.709004	-1.44818	5
NR_136541	NR_136541	NR_136541	0.671621	-0.248743	1.11443	0.662637	0.121626	0.406878	0.548877	0.448831	-1.5598	-2.16636	5
NR_047651	NR_047651	NR_047651	1.41027	1.09654	0.273105	0.493727	-1.45417	-0.79581	0.949175	0.254376	-0.728842	-1.49837	5
NM_001782	ENSG00000137101	CD72	1.28878	1.12125	-0.47221	-0.115953	-0.570879	-0.654749	1.21434	0.820827	-0.834055	-1.79735	5
NM_000440	ENSG00000132915	PDE6A	1.00968	1.05608	0.289123	0.662263	0.0299024	0.234865	0.02636	0.368938	-2.23362	-1.4436	5
NR_148965	NR_148965	NR_148965	0.495469	0.0378626	0.547005	0.758705	0.242642	0.733648	0.489758	0.437198	-1.25797	-2.48431	5
NM_003844	ENSG00000104689	TNFRSF10A	0.943567	0.656066	-0.105882	-0.191763	-0.719591	-0.12051	1.32283	1.25462	-1.35266	-1.68668	5
NM_001033081	ENSG00000116990	MYCL	0.483958	0.384458	0.313413	0.621669	-1.12979	-0.795175	1.05924	1.62037	-1.07639	-1.48176	5
NM_001170938	ENSG00000105655	ISYNA1	0.771981	0.834039	-0.101706	0.119328	-0.282701	0.349354	0.821693	0.646546	-0.517514	-2.64102	5
NR_111932	NR_111932	NR_111932	1.3581	1.66889	-0.257238	-0.465169	-1.23453	-0.654246	0.638293	0.808398	-0.627966	-1.23453	5
NR_160548	NR_160548	NR_160548	0.164108	0.35275	0.956243	0.984583	-0.688947	-0.78447	0.846192	0.623684	-2.36006	-0.0940793	5
NM_031478	ENSG00000149926	TLCD3B	1.73176	1.72877	-0.53899	-0.647571	-0.529485	-0.345751	0.459729	0.326119	-1.04896	-1.13563	5
NR_034101	NR_034101	NR_034101	0.996541	1.38458	0.0354068	0.00117852	-0.542305	-1.10606	0.668417	0.712167	-0.0508814	-2.09904	5
NM_030643	ENSG00000100336	APOL4	-0.88042	-0.760284	1.39327	0.579077	-0.224594	-0.940857	1.13992	1.5027	-0.914577	-0.894226	5
NR_146066	NR_146066	NR_146066	1.41346	1.25406	-0.252583	-0.220617	0.136287	-0.117384	0.503639	0.556495	-1.86912	-1.40423	5
NM_001164446	ENSG00000188112	C6orf132	0.808346	0.370345	1.66086	1.49995	-0.88606	-0.88606	0.0908007	-0.88606	-0.88606	-0.88606	5
NR_147041	NR_147041	NR_147041	-0.272499	0.41175	0.272579	-0.0032215	0.597135	0.150737	1.08834	1.13688	-1.0435	-2.33821	5
NM_001291831	ENSG00000177679	SRRM3	0.731892	1.60562	-0.743113	0.529774	-0.163671	-0.406908	1.19324	0.0670556	-1.72041	-1.09349	5
NM_017594	ENSG00000165023	DIRAS2	0.489964	0.661722	0.438466	0.605561	-0.854144	-0.072022	1.08043	0.966758	-1.89081	-1.42593	5
NM_173489	ENSG00000171495	MROH2B	0.561932	0.249448	1.65373	1.51803	-0.559916	-1.31219	0.134094	-0.167	-1.06135	-1.01677	5
NM_020769	ENSG00000243978	RTL9	-0.187752	0.120461	1.15966	0.777466	-1.60854	-1.02826	1.15891	1.1561	-1.00198	-0.546064	5
NM_001321115	ENSG00000216937	CCDC7	0.090996	0.115144	1.02284	0.958938	0.362593	-0.508691	0.906778	0.535765	-1.92433	-1.56003	5
NM_144666	ENSG00000179532	DNHD1	0.962057	1.2925	-0.0800328	-0.0391717	-1.05524	-1.32152	1.17769	0.960261	-0.791379	-1.10517	5
NM_022146	ENSG00000148734	NPFFR1	1.05621	1.0485	-0.687017	0.0791565	-1.66431	0.325144	0.881877	0.661213	-0.0364614	-1.66431	5
NR_121610	NR_121610	NR_121610	-1.65518	-0.709578	-0.100577	0.594996	1.06354	-0.662205	1.00588	1.51874	-0.0273345	-1.02827	5
NM_024307	ENSG00000102886	GDPD3	1.46124	1.50341	-0.497353	-0.0584044	-0.0294303	0.0304847	0.620953	-0.0817593	-1.20498	-1.74416	5
NM_001365371	ENSG00000261649	GOLGA6L7	0.825168	1.10566	0.25364	-0.263493	-0.0595825	0.303684	0.545518	0.588743	-0.842974	-2.45636	5
NM_015564	ENSG00000146006	LRRTM2	1.07399	1.2839	0.606899	0.283134	-0.576859	-1.22902	0.701481	0.305787	-0.577297	-1.87201	5
NR_110294	NR_110294	NR_110294	1.75911	0.950194	-0.156914	-0.17863	-1.13421	-1.13421	0.999561	0.556949	-0.527642	-1.13421	5
NM_173567	ENSG00000172031	EPHX4	0.291241	0.282485	1.32607	1.2947	-0.917461	-0.648262	0.506034	0.631317	-1.63088	-1.13525	5
NM_017584	ENSG00000100253	MIOX	1.25579	2.03291	0.00643367	-0.672186	-0.278714	0.379644	0.130535	-0.938844	-0.562396	-1.35317	5
NM_001303422	ENSG00000115290	GRB14	0.808569	-0.0123785	0.845453	1.05552	-0.728421	-0.516056	0.975513	0.59532	-1.14493	-1.87859	5
NR_002930	NR_002930	NR_002930	0.120045	0.529935	0.479469	0.000627014	0.144767	-0.112715	1.33076	0.975233	-1.4862	-1.98192	5
NM_001856	ENSG00000084636	COL16A1	0.867763	0.727774	-0.337884	-0.0957359	-1.86129	-0.915069	1.27808	1.27362	-0.523438	-0.413822	5
NR_028407	NR_028407	NR_028407	-0.979975	0.891568	1.01711	1.21656	-1.10422	0.172472	0.72776	0.160958	-1.7942	-0.308032	5
NM_198793	ENSG00000196776	CD47	0.760402	1.46011	0.589857	-0.429577	-1.04296	-0.141521	0.6529	0.782964	-0.799945	-1.83223	5
NM_019018	ENSG00000145569	OTULINL	1.66255	1.57339	0.23001	0.157815	-0.722297	-0.694093	0.0779256	0.171905	-1.29932	-1.15788	5
NM_001278724	ENSG00000016402	IL20RA	-0.402567	-0.714002	0.598726	-0.0798936	0.534608	1.20867	1.1359	0.738366	-1.82336	-1.19644	5
NM_002098	ENSG00000112599	GUCA1B	1.41879	1.54753	0.143026	-0.135265	-0.472847	-0.593813	0.530862	0.343695	-1.56312	-1.21886	5
NM_198281	ENSG00000185477	GPRIN3	-0.026968	0.0442245	1.47865	1.52403	-0.466218	-0.206459	0.432969	0.17014	-1.46831	-1.48205	5
NM_014653	ENSG00000075035	WSCD2	0.159131	1.01599	0.750149	0.397568	1.33481	0.775403	-0.965697	-1.00338	-0.928709	-1.53527	5
NR_040112	NR_040112	NR_040112	-0.224699	1.21898	-0.86542	0.660002	-0.86542	-0.86542	1.4193	1.25351	-0.86542	-0.86542	5
NM_175940	ENSG00000137857	DUOX1	0.374325	0.457304	-0.719376	-0.406378	0.671529	0.298078	0.938191	1.45254	-1.54328	-1.52293	5
NM_001282484_2	NM_001282484_2	NM_001282484_2	0.770649	1.41102	-0.450535	-0.166159	-0.859604	-0.519759	1.06468	1.15932	-1.05576	-1.35386	5
NR_036632	NR_036632	NR_036632	0.392921	0.57365	-0.24622	-0.428701	0.750683	0.650663	0.874431	0.855813	-1.43718	-1.98606	5
NM_020862	ENSG00000128011	LRFN1	1.05397	1.00552	-0.595735	-0.418652	-0.128481	-0.272752	1.1019	1.09796	-1.46038	-1.38335	5
NM_153015	ENSG00000164841	TMEM74	0.707518	0.644575	0.376495	0.66087	-0.0325748	-1.58931	0.832062	0.972417	-0.982744	-1.58931	5
NM_001166159	ENSG00000158864	NDUFS2	0.547072	1.02659	-0.240738	-0.0808155	-0.292206	-0.444781	1.26587	1.11598	-1.00273	-1.89424	5
NM_001293083	ENSG00000249715	FER1L5	1.02907	1.18113	-0.514279	0.921427	-0.252181	-1.80892	0.676213	0.382219	-1.20235	-0.412328	5
NM_003268	ENSG00000187554	TLR5	0.959806	1.04498	0.444975	0.212823	-1.32099	-1.10863	1.17956	0.477576	-0.459707	-1.4304	5
NR_125408	NR_125408	NR_125408	1.05807	1.30361	-0.574999	0.0290796	-1.15552	-0.185767	1.16613	0.694438	-1.13401	-1.20103	5
NM_014466	ENSG00000092850	TEKT2	1.26368	1.03461	0.160504	-0.598794	0.0568143	0.00789059	0.62471	0.651786	-1.43359	-1.76761	5
NM_173642	ENSG00000177181	RIMKLA	1.40254	1.08603	0.739549	0.527237	-0.30841	-0.550736	0.161024	-0.0284674	-1.38698	-1.64179	5
NR_004405	NR_004405	NR_004405	0.839637	1.27936	0.37846	0.0515252	0.0116683	0.0031201	0.649388	0.222423	-1.55078	-1.8848	5
NR_028339	NR_028339	NR_028339	1.44218	0.738897	-0.19872	0.345622	-0.607789	-0.00553644	0.602933	0.777983	-1.55796	-1.53761	5
NM_018953	ENSG00000172789	HOXC5	0.198262	0.0610667	1.10501	1.20585	0.38983	0.269983	0.123072	0.0786598	-1.55276	-1.87897	5
NM_003713	ENSG00000162407	PLPP3	1.01733	0.878913	-0.316322	-0.150016	0.545361	0.656583	0.344659	0.454999	-1.84501	-1.5865	5
NM_001024070	ENSG00000131979	GCH1	1.23214	1.31145	0.622365	0.60227	-0.2015	-0.633336	0.0114486	0.0449506	-1.4612	-1.52858	5
NR_108036	NR_108036	NR_108036	1.01426	0.757024	0.293423	-0.218393	-1.34017	-0.735132	1.34723	0.856862	-1.35438	-0.620729	5
NM_024734	ENSG00000165959	CLMN	0.803319	0.902045	0.950215	0.975177	-0.29104	-0.545856	0.17312	0.204583	-1.73369	-1.43788	5
NR_164157	NR_164157	NR_164157	1.11616	0.819931	-0.281344	-0.290591	0.115162	-0.319829	0.976772	0.860475	-1.02038	-1.97635	5
NR_144432	NR_144432	NR_144432	1.52491	1.34495	-0.869335	-0.0811657	0.27398	-0.216695	-0.459981	0.842307	-1.40744	-0.951526	5
NM_171827	ENSG00000153563	CD8A	0.343833	1.04595	1.00812	0.588699	-0.239745	-0.801091	0.582575	0.565823	-1.3444	-1.74977	5
NM_020693	ENSG00000177103	DSCAML1	0.496502	0.433559	0.485098	0.132516	1.62048	0.647598	-0.246299	-0.575364	-1.19376	-1.80033	5
NR_026658	NR_026658	NR_026658	1.74749	1.2127	0.464113	0.177961	-0.111612	-1.09049	0.339423	-0.558595	-1.09049	-1.09049	5
NM_001076675	ENSG00000188171	ZNF626	0.175468	0.317747	1.27334	1.30969	-1.62953	-1.55915	-0.0356464	0.312602	-0.301861	0.137348	5
NM_001713	ENSG00000145692	BHMT	0.673804	1.00771	-0.295759	-0.581912	0.364073	0.597558	1.19601	0.112331	-1.85037	-1.22345	5
NM_001304465	ENSG00000112759	SLC29A1	0.0168422	1.08531	0.869353	0.572616	0.610424	-1.67756	0.607161	-0.089604	-0.316981	-1.67756	5
NM_001330533	ENSG00000102935	ZNF423	0.533034	0.396394	1.05369	1.07109	-0.0660875	-0.721912	0.246089	0.655024	-1.65242	-1.5149	5
NR_026928	NR_026928	NR_026928	1.14187	1.37901	-0.342272	-1.01273	0.771137	0.419283	0.16124	0.127557	-1.49903	-1.14606	5
NR_111987	NR_111987	NR_111987	0.667275	0.770964	1.62155	0.786187	-1.14666	-0.56637	-0.169795	0.330153	-1.14666	-1.14666	5
NR_146959	NR_146959	NR_146959	0.69057	1.15001	0.24873	0.102433	-0.494036	-0.721302	1.10153	0.552156	-0.590344	-2.03975	5
NM_001243505	ENSG00000196482	ESRRG	0.104503	-0.0848612	1.7724	0.968936	-1.13851	-0.39593	0.424341	-0.0182713	-1.70943	0.0768223	5
NR_135203	NR_135203	NR_135203	-0.0981984	-0.26869	0.22137	0.232553	1.48996	1.42594	-0.141012	0.00119764	-1.63793	-1.2252	5
NM_001677	ENSG00000143153	ATP1B1	0.249683	0.419773	1.36067	1.29895	-0.733155	-0.884258	0.483232	0.329291	-1.26549	-1.25869	5
NM_003301	ENSG00000174417	TRHR	0.509636	0.938213	-0.436074	-0.685457	0.0771076	-0.0518929	1.27014	1.13104	-1.60432	-1.1484	5
NM_025216	ENSG00000135925	WNT10A	0.389409	0.55228	-0.682187	-0.0330841	0.745209	0.286922	1.19629	0.709478	-1.71614	-1.44818	5
NM_147148	ENSG00000168765	GSTM4	-0.376191	0.285827	0.852375	1.14835	0.456936	-0.0683157	0.434458	0.46867	-1.09352	-2.10859	5
NM_001651	ENSG00000161798	AQP5	0.389689	0.501017	-0.063965	-0.207445	0.55512	-0.73989	1.13367	1.29097	-1.1263	-1.73287	5
NM_001164773	ENSG00000105552	BCAT2	0.764792	1.01195	0.56831	-0.29164	-0.67345	-0.327022	0.962809	0.849132	-1.1244	-1.74048	5
NM_182527	ENSG00000100314	CABP7	0.670474	1.00632	-0.662875	-0.411311	0.412593	-0.0544178	0.940827	1.00271	-1.16947	-1.73484	5
NM_021094	ENSG00000084453	SLCO1A2	-1.10047	0.865961	0.544235	1.13472	0.227016	0.0561248	0.543536	0.584335	-1.74119	-1.11427	5
NM_004794	ENSG00000134594	RAB33A	0.516711	0.442293	0.948926	1.05354	0.261624	-0.131222	0.232035	0.0886002	-1.86619	-1.54632	5
NR_027426	NR_027426	NR_027426	0.68114	0.146462	-0.216552	1.15018	0.893359	1.02414	-0.217131	-0.546196	-1.77116	-1.14424	5
NM_001304762	ENSG00000142694	EVA1B	0.280419	0.905898	1.43132	0.850732	-0.804287	-1.60208	0.640843	-0.350281	-0.919548	-0.433019	5
NM_001308491	ENSG00000233056	ERVH48-1	0.869496	0.672552	0.344308	0.849949	0.107219	0.528361	-0.0327674	-0.840684	-0.180942	-2.31749	5
NR_038847	NR_038847	NR_038847	0.684267	0.255391	0.324032	0.630875	-0.397937	-0.742765	1.0267	1.15212	-1.52723	-1.40545	5
NR_103750	NR_103750	NR_103750	0.312996	0.513526	0.907337	0.369393	0.386439	0.599285	0.181504	0.257287	-2.12364	-1.40412	5
NR_110534	NR_110534	NR_110534	1.63993	0.777732	0.247937	-1.30667	0.661535	0.682785	-0.329809	-0.387016	-1.30667	-0.679754	5
NM_177987	ENSG00000261456	TUBB8	1.24946	1.27911	-0.36872	-0.0433076	-0.175322	-0.567934	1.06273	0.181997	-1.53696	-1.08104	5
NM_001304360	ENSG00000142609	CFAP74	0.283794	0.554264	-0.552844	-0.261683	1.01945	0.267176	1.23732	0.512793	-1.53014	-1.53014	5
NM_020805	ENSG00000197705	KLHL14	1.48962	1.22438	0.216574	0.284651	-0.0732499	-0.264538	-0.047101	0.132574	-1.53805	-1.42485	5
NR_110944	NR_110944	NR_110944	1.26065	0.978047	0.0810139	0.332578	-0.756885	0.105554	0.607627	0.137702	-0.69285	-2.05343	5
NM_001365915	ENSG00000188779	SKOR1	0.661387	0.53897	0.629462	0.2848	0.168208	0.210454	0.497417	0.577958	-1.56721	-2.00144	5
NM_052971	ENSG00000164406	LEAP2	0.558252	0.717967	0.313865	0.774818	0.512372	-0.267678	0.259743	0.589103	-1.57184	-1.8866	5
NR_027117	NR_027117	NR_027117	0.369318	0.66759	0.449047	0.589663	-0.303214	-0.508348	0.941405	0.928067	-1.28646	-1.84707	5
NM_004982	ENSG00000121361	KCNJ8	-0.110194	-0.169203	0.386134	0.380894	1.47226	1.17589	-0.102354	-0.10301	-1.5204	-1.41001	5
NM_001127242	ENSG00000105327	BBC3	0.738919	0.867592	0.65635	0.43917	-0.085023	0.0609472	0.32562	0.375287	-1.30814	-2.07072	5
NR_040015	NR_040015	NR_040015	0.48952	0.600847	0.501409	-0.107615	-1.63304	-1.63304	1.23351	0.558097	-0.272455	0.262769	5
NM_005618	ENSG00000275555	DLL1	0.472963	0.484757	0.0478307	-0.948351	0.380511	0.118302	1.39181	0.845933	-1.17607	-1.61769	5
NR_104113	NR_104113	NR_104113	0.984761	1.34888	0.24254	0.620776	-1.31207	-1.31207	0.653084	0.164742	-0.705501	-0.68515	5
NM_001308046	ENSG00000061938	TNK2	0.869687	0.464295	-0.21921	0.303627	0.0099298	0.273027	1.05098	0.497408	-1.2595	-1.99024	5
NM_198534	ENSG00000198723	TEX45	1.31784	1.26793	-0.455109	-0.434487	0.212704	0.0722271	0.428032	0.33203	-1.7171	-1.02407	5
NR_136664	NR_136664	NR_136664	1.18326	0.102597	0.365432	-0.288893	0.261741	-1.40937	1.50427	0.067434	-0.37709	-1.40937	5
NM_001242690	ENSG00000226887	ERVMER34-1	-0.0533347	0.325552	0.790566	0.199505	-0.420907	0.011813	0.737598	1.33221	-0.945358	-1.97764	5
NM_005063	ENSG00000099194	SCD	0.331189	0.275706	1.13054	1.11615	0.173179	0.186014	0.00807893	0.0146021	-1.78782	-1.44764	5
NR_040017	NR_040017	NR_040017	1.12412	0.866485	0.363528	0.23397	-0.188284	-0.343569	0.473473	0.65128	-1.61042	-1.57058	5
NR_160672	NR_160672	NR_160672	1.35403	1.20626	-0.754419	0.065291	-0.513774	-0.195434	0.77437	0.430305	-1.57832	-0.788301	5
NR_026936	NR_026936	NR_026936	-0.269087	1.25521	0.782509	0.173485	-0.78102	0.223655	1.19425	0.124871	-1.35194	-1.35194	5
NM_001114726	ENSG00000224940	PRRT4	0.73489	0.624949	0.762611	0.713466	0.663299	0.858902	-1.02376	-0.896584	-1.14123	-1.29655	5
NR_125415	NR_125415	NR_125415	0.716201	0.845935	0.60749	0.831313	-0.325787	-0.0444489	0.452645	0.0627253	-1.08471	-2.06136	5
NR_110835	NR_110835	NR_110835	0.891144	0.377099	0.229967	-1.09988	0.552741	0.392467	0.605604	0.92829	-1.44889	-1.42854	5
NR_135307	NR_135307	NR_135307	1.10802	0.958785	0.0352277	0.25585	-0.619069	-0.887041	0.881003	0.597832	-1.78082	-0.549785	5
NM_006204	ENSG00000095464	PDE6C	0.808364	1.51705	-0.36784	-0.492385	0.487729	0.741404	0.0877271	-0.00812075	-1.30136	-1.47257	5
NR_145432	NR_145432	NR_145432	0.863394	0.389392	-0.0470788	0.11044	0.451779	0.56523	0.643922	0.454203	-1.73364	-1.69764	5
NM_032279	ENSG00000127249	ATP13A4	0.882006	1.5788	-0.592999	-0.0448689	-0.273744	-1.57029	0.85108	0.307446	-0.963726	-0.173704	5
NM_033119	ENSG00000140807	NKD1	1.4159	1.45422	-0.226336	-0.300178	-0.72031	-1.05211	0.695169	0.40117	-0.773942	-0.893586	5
NM_001321236	ENSG00000141503	MINK1	0.802343	1.67754	0.583892	-0.794994	-0.572807	-0.733081	0.633587	0.394653	-0.807763	-1.18338	5
NR_024471	NR_024471	NR_024471	0.489002	1.03975	-0.783803	-0.45839	0.311477	0.129928	0.922414	1.04377	-1.19803	-1.49613	5
NM_000486	ENSG00000167580	AQP2	1.35914	1.21495	-0.393829	0.055001	0.279739	-0.112873	-0.134439	0.502669	-1.0819	-1.68847	5
NM_016946	ENSG00000158769	F11R	0.701804	0.322596	-0.80711	0.0435363	0.373181	0.978216	0.0732768	1.16962	-1.2601	-1.59502	5
NM_001370154	ENSG00000128815	WDFY4	1.64847	1.04437	0.863072	-0.233939	-0.400244	-0.196538	0.104599	-0.450752	-1.18952	-1.18952	5
NM_153614	ENSG00000187726	DNAJB13	0.594941	0.806204	0.340317	0.0454886	-0.436294	-0.149794	1.08141	0.778443	-1.68391	-1.37681	5
NM_001346425	ENSG00000081059	TCF7	0.98997	1.30169	-0.923219	0.443513	-0.189838	-0.0299021	0.906187	0.0283758	-1.44554	-1.08124	5
NR_015444	NR_015444	NR_015444	-0.196692	0.643347	0.0128113	0.359133	0.400994	-0.201066	1.2144	0.84339	-1.28841	-1.78791	5
NR_045118	NR_045118	NR_045118	0.966171	0.906134	0.440111	0.358346	0.00116111	0.0250032	0.521491	0.00815672	-1.24645	-1.98012	5
NR_047690	NR_047690	NR_047690	0.724205	0.693141	0.350404	0.150622	-0.746688	-0.428349	0.710724	1.28678	-1.38552	-1.35532	5
NR_136196	NR_136196	NR_136196	-0.991499	0.124324	-0.170148	0.143609	0.527486	0.384689	1.08987	1.19691	-0.429102	-1.87614	5
NR_125802	NR_125802	NR_125802	0.867802	0.860098	0.915493	0.397466	-0.295979	-1.85271	0.693474	0.0250239	-0.82043	-0.790233	5
NM_001128833	ENSG00000283868	ZBTB4	0.307441	0.0782623	0.574143	0.448334	0.489832	0.159036	-0.0516329	0.804043	-0.336454	-2.473	5
NR_145481	NR_145481	NR_145481	-0.0215966	-0.348784	1.13045	1.01963	0.0314845	-0.264515	0.405222	0.930844	-1.29821	-1.58452	5
NR_033848	NR_033848	NR_033848	0.889336	0.670923	0.922889	1.1154	0.108153	0.0126303	-0.993384	-0.206589	-0.956397	-1.56296	5
NR_146089	NR_146089	NR_146089	-0.824171	0.0443086	0.892548	0.852708	0.382713	0.506451	0.699789	0.376397	-1.78168	-1.14906	5
NM_001135196	ENSG00000177354	C10orf71	1.22766	1.48817	-0.654778	-0.269065	0.332092	0.572671	-0.247782	0.000319339	-1.22464	-1.22464	5
NM_000480	ENSG00000133805	AMPD3	0.084119	0.307333	1.05151	0.899859	0.0608286	-0.0346941	0.674438	0.177175	-1.61029	-1.61029	5
NM_004558	ENSG00000171119	NRTN	0.85031	0.668896	0.102849	0.289586	0.858037	0.630589	-0.11029	-0.052631	-1.51321	-1.72414	5
NM_020703	ENSG00000181754	AMIGO1	0.231328	0.247638	0.587577	0.602919	0.588995	0.468313	0.370897	0.364737	-1.76954	-1.69287	5
NM_001007563	ENSG00000137142	IGFBPL1	0.970313	0.92801	-0.211633	-0.279439	-0.353342	-0.796951	1.07312	1.02017	-1.13967	-1.21058	5
NM_018717	ENSG00000196782	MAML3	0.587229	0.710484	0.0138809	-0.0681846	0.536082	0.293963	0.603334	0.663306	-1.76152	-1.57858	5
NM_001350936	ENSG00000033030	ZCCHC8	0.998856	0.494921	0.980774	0.11466	-1.24203	-1.37103	0.71116	0.705193	-0.775358	-0.617151	5
NM_183240	ENSG00000171227	TMEM37	0.712145	0.39092	0.920956	0.936491	-0.712634	0.476579	-0.134651	0.343	-1.64855	-1.28425	5
NR_157393	NR_157393	NR_157393	1.00343	0.652234	-0.162483	0.668921	-1.71709	-1.1368	0.704282	0.731364	-0.0892408	-0.654608	5
NR_026963	NR_026963	NR_026963	0.800481	0.883455	0.182134	0.138334	-0.654835	-0.694666	0.974726	0.956666	-1.22458	-1.36171	5
NR_164162	NR_164162	NR_164162	0.11252	1.04158	-0.15692	-0.495979	-0.305116	-1.45156	1.09463	1.40476	-0.419273	-0.82464	5
NR_103834	NR_103834	NR_103834	1.01648	0.854859	0.697552	0.707745	-0.616699	-0.529467	0.0871188	0.50702	-1.68083	-1.04378	5
NM_001370524	ENSG00000181585	TMIE	1.20655	1.3768	-0.408788	0.139341	0.901906	-0.0725836	-0.816504	-0.16112	-0.779516	-1.38608	5
NM_000663	ENSG00000183044	ABAT	1.30955	1.31039	0.740487	-0.0301614	-0.403369	0.576514	-0.986281	-0.849151	-0.795357	-0.872624	5
NR_073574	NR_073574	NR_073574	0.526441	0.786956	0.49623	-0.182389	-0.0500469	0.586086	0.559273	0.522597	-1.31929	-1.92586	5
NM_001270443	ENSG00000132026	RTBDN	0.918864	1.25909	0.912658	0.507102	-0.765811	-1.32716	0.225778	0.0397573	-1.04949	-0.720791	5
NR_046383	NR_046383	NR_046383	1.34071	1.20537	0.528551	-0.337441	-0.309347	0.383559	-0.31178	0.0852606	-1.6059	-0.978979	5
NR_135242	NR_135242	NR_135242	-1.55856	0.611983	0.619326	0.581235	-0.90273	0.695419	0.75998	0.784468	-0.454328	-1.1368	5
NR_037863	NR_037863	NR_037863	1.32612	1.33142	-0.467446	-0.409513	0.454656	0.111822	-0.167727	0.336746	-1.08839	-1.4277	5
NR_130737	NR_130737	NR_130737	0.596017	0.543305	-0.424867	-0.432892	0.456686	-0.0744331	1.08939	0.892522	-0.698788	-1.94694	5
NR_033876	NR_033876	NR_033876	1.09428	0.426377	0.464609	-0.830027	-0.830027	-0.830027	1.30374	0.861129	-0.830027	-0.830027	5
NM_001258032	ENSG00000184716	SERINC4	0.595204	1.35831	-0.570706	0.703686	-0.568578	-0.0486033	0.74123	0.380888	-1.09303	-1.4984	5
NM_013378	ENSG00000128218	VPREB3	1.07422	1.66059	-0.505047	-0.102706	0.00813527	-0.482539	0.381208	0.045671	-0.426596	-1.65294	5
NR_147610	NR_147610	NR_147610	0.471495	0.80855	0.207818	-0.411342	0.288426	-0.232952	1.01214	0.783099	-1.06823	-1.85901	5
NR_125386	NR_125386	NR_125386	0.856614	1.12388	-0.527895	0.0926302	-0.650101	-1.76131	0.903816	0.654235	-0.630581	-0.0612807	5
NM_080596	ENSG00000274997	H2AC12	-1.2113	1.02259	0.754506	-0.255721	0.92564	0.364294	0.342729	0.479858	-1.2113	-1.2113	5
NM_031936	ENSG00000156097	GPR61	1.52527	0.990481	-0.0180756	-0.757212	-0.741794	0.846275	0.241314	-0.0877506	-1.31271	-0.685796	5
NM_001012984	ENSG00000159761	C16orf86	0.840017	0.799087	0.113491	0.318206	-0.147953	0.10611	0.741953	0.443389	-1.60445	-1.60985	5
NM_001800	ENSG00000129355	CDKN2D	0.868611	0.942946	0.447962	0.677168	-0.174474	-0.440198	0.607069	-0.210887	-0.745928	-1.97227	5
NM_001101320	ENSG00000253309	SERPINE3	0.0204584	0.0137714	0.582003	1.33711	-0.347114	-0.106535	0.700919	0.544605	-1.90385	-0.841367	5
NM_004210	ENSG00000107954	NEURL1	1.2871	1.0783	0.13756	-0.0631119	-0.19974	-0.277072	0.293764	0.52566	-1.69022	-1.09225	5
NM_001128628	ENSG00000137843	PAK6	1.48953	0.686629	-0.253698	0.701851	0.0655572	-0.650706	0.734159	-0.311337	-1.23099	-1.23099	5
NR_026780	NR_026780	NR_026780	0.0608679	-0.269879	0.461915	0.296476	0.580065	1.09538	0.335939	0.573249	-1.72056	-1.41346	5
NM_170724	ENSG00000170927	PKHD1	1.23852	0.91982	0.817874	0.0209068	0.0587148	-0.915775	-1.08508	0.713234	-0.601424	-1.16679	5
NR_136730	NR_136730	NR_136730	0.680615	0.212884	-0.415546	-0.163982	0.80388	0.896646	0.765522	0.0652007	-0.922144	-1.92308	5
NR_037901	NR_037901	NR_037901	0.717677	0.107091	1.25692	0.695338	0.732058	-0.0913829	-0.42802	-0.179919	-1.40488	-1.40488	5
NR_147195	NR_147195	NR_147195	0.21932	0.142048	0.366062	0.176964	0.849517	0.901382	0.293083	0.296284	-1.82626	-1.4184	5
NR_033862	NR_033862	NR_033862	0.0529811	0.442977	-1.07156	0.608755	-0.662543	-0.648446	0.904763	1.66842	-0.280842	-1.01451	5
NM_032048	ENSG00000132205	EMILIN2	-0.493538	-0.135218	0.82938	0.78529	0.69993	0.814814	0.26768	0.207153	-1.59021	-1.38528	5
NR_003004	NR_003004	NR_003004	-0.097741	0.822806	0.230797	0.195117	0.0898631	0.721277	0.590663	0.490617	-0.918824	-2.12458	5
NM_016327	ENSG00000100024	UPB1	0.8546	1.55691	-0.45357	-0.686962	0.0721895	-0.401537	0.791821	0.440523	-1.26674	-0.907229	5
NM_021833	ENSG00000109424	UCP1	0.48539	1.41916	0.33589	-0.883416	0.849071	-0.125419	-0.869339	0.604013	-1.43892	-0.376435	5
NM_207309	ENSG00000197355	UAP1L1	0.344674	0.349173	0.571705	0.558454	0.290449	0.515164	0.323223	0.422178	-1.70156	-1.67346	5
NM_001927	ENSG00000175084	DES	0.590654	0.98065	0.671055	1.14643	-1.10375	0.693562	-0.534174	-0.571852	-0.768823	-1.10375	5
NM_198182	ENSG00000134317	GRHL1	1.47173	1.26824	-0.0366614	0.122972	-0.301717	-1.03311	0.321642	0.227605	-1.07695	-0.963751	5
NR_148348	NR_148348	NR_148348	0.936672	0.920045	0.302975	-0.0699308	-1.07693	-1.43077	0.886184	0.624287	-0.986786	-0.105752	5
NR_037877	NR_037877	NR_037877	0.248038	0.0431006	-0.0997132	-0.0332596	-0.577971	-1.87452	1.2934	1.22631	-0.24667	0.0212879	5
NR_073179	NR_073179	NR_073179	0.854921	0.4438	-0.150718	0.174695	0.288915	0.920329	0.735537	-0.448715	-0.89324	-1.92552	5
NM_001982	ENSG00000065361	ERBB3	0.733536	1.00814	-0.436319	-0.330309	-0.202191	-0.644075	1.07686	1.05536	-1.21341	-1.04759	5
NM_005399	ENSG00000131791	PRKAB2	0.21353	0.807157	-0.505638	-0.537842	0.490984	-0.482522	0.900904	1.19656	-0.330943	-1.75219	5
NR_147027	NR_147027	NR_147027	0.430169	1.22339	-0.813898	0.141661	-0.237322	-0.390784	1.38369	0.403699	-1.38376	-0.756846	5
NR_132742	NR_132742	NR_132742	0.842403	1.30661	0.43984	0.698662	-1.14885	-0.576477	0.403262	0.0463498	-0.69079	-1.32102	5
NM_001029955	ENSG00000182308	DCAF4L1	0.3996	0.325022	-0.0564922	-0.0972563	-0.788202	-0.716345	1.47627	1.33096	-1.01991	-0.853643	5
NM_001369031	ENSG00000131089	ARHGEF9	-0.218073	0.990942	1.04755	0.916521	-1.34156	0.599464	-0.138295	-0.0347404	-1.30591	-0.515891	5
NR_039983	NR_039983	NR_039983	0.70901	0.657523	0.978983	0.981999	-0.916276	-0.981242	0.333373	0.336807	-1.07665	-1.02353	5
NR_134859	NR_134859	NR_134859	1.10818	0.895753	-1.18865	0.744193	-0.617731	-0.608363	0.94512	0.036313	-1.18865	-0.126167	5
NM_001160154	ENSG00000071073	MGAT4A	1.31187	1.23274	-0.437369	-0.0886595	-0.00361031	-0.75461	0.605307	0.385411	-1.21011	-1.04097	5
NM_001350598	NM_001350598	NM_001350598	-0.517729	0.0979539	-0.588586	0.366972	-0.17957	0.831004	1.50261	0.804246	-1.15845	-1.15845	5
NM_001282494_5	NM_001282494_5	NM_001282494_5	0.964909	1.21681	-0.573616	0.080842	-0.776547	-0.451757	0.931005	0.687093	-0.967789	-1.11096	5
NR_024453	NR_024453	NR_024453	0.621388	0.421044	0.566912	0.300105	0.0311378	-0.345422	0.828844	0.674604	-1.6569	-1.44172	5
NM_001177676	ENSG00000119714	GPR68	1.1591	0.910295	1.03072	0.728617	-0.22435	-0.936745	-0.547188	-0.12404	-1.15175	-0.844654	5
NM_001001346	ENSG00000171217	CLDN20	1.20045	1.11336	-6.43456e-05	0.47668	-1.0725	-0.791159	0.464734	0.506252	-0.754444	-1.14331	5
NM_017681	ENSG00000198088	NUP62CL	-0.260077	-0.351871	1.38462	1.03204	-0.900799	-0.320514	0.0760614	1.14213	-0.900799	-0.900799	5
NM_000448	ENSG00000166349	RAG1	0.273663	0.33585	0.844277	0.760665	0.171698	-0.393128	0.574608	0.498651	-1.72827	-1.33802	5
NR_105052	NR_105052	NR_105052	0.462369	0.474831	1.31024	1.27288	-1.35156	-0.771277	0.0783544	-0.431908	-0.319278	-0.724646	5
NR_046625	NR_046625	NR_046625	-0.922424	-0.532428	-0.651026	0.304509	0.346007	-0.168906	1.62435	1.1832	-0.10494	-1.07834	5
NR_144516	NR_144516	NR_144516	0.524589	-0.0859974	0.824118	-0.195317	-0.808697	-0.604991	1.06309	1.11856	-0.237386	-1.59797	5
NR_015375	NR_015375	NR_015375	0.258213	0.70323	-0.371457	-0.140671	1.34097	0.78183	0.10809	0.0250624	-1.66609	-1.03918	5
NM_001366352	ENSG00000146416	AIG1	0.0905687	0.09053	0.48987	1.03108	0.526063	0.70843	-0.29179	0.179926	-2.03952	-0.785151	5
NM_207491	ENSG00000184305	CCSER1	0.377051	0.386071	1.12952	0.959117	-0.133574	-1.39539	0.446235	0.335172	-1.11014	-0.994065	5
NM_002751	ENSG00000185386	MAPK11	1.53341	1.46195	-0.00621719	0.0359989	-0.0415037	0.0249142	-0.563454	-0.546068	-1.11813	-0.780909	5
NM_024783_2	NM_024783_2	NM_024783_2	-0.188006	0.67281	-0.495214	-0.000123912	1.57118	1.08889	-0.495913	-0.218911	-1.42005	-0.514655	5
NR_039945	NR_039945	NR_039945	-0.160729	1.34695	0.241	-0.199382	0.563183	0.585872	0.14802	0.318125	-1.11824	-1.7248	5
NR_026765	NR_026765	NR_026765	0.966929	1.01181	0.368835	-0.246931	-0.676034	-1.76686	0.781379	0.417494	-0.602199	-0.254414	5
NM_001079512	ENSG00000166676	TVP23A	0.961513	0.862013	0.143688	-0.228466	-0.652237	-1.63112	0.854011	0.560017	-1.02455	0.155131	5
NM_001039503	ENSG00000151006	PRSS53	1.13119	1.28647	-0.404077	-0.237674	-0.266063	-0.317528	0.626065	0.582604	-1.2152	-1.18578	5
NR_120594	NR_120594	NR_120594	0.563451	0.871664	-0.287478	0.0982351	-0.857342	-0.857342	1.56403	0.619466	-0.857342	-0.857342	5
NR_002957	NR_002957	NR_002957	0.265434	0.671034	0.619447	0.113095	-1.15536	-1.15536	1.39083	0.201014	0.205224	-1.15536	5
NR_132322	NR_132322	NR_132322	-0.0538643	1.01847	0.65979	0.911353	0.0820774	-0.16116	0.490493	0.00215096	-1.47466	-1.47466	5
NM_001278295	ENSG00000181378	CFAP65	0.489047	0.235953	0.625665	0.733207	0.428405	0.178121	0.486267	0.0454181	-1.78071	-1.44137	5
NM_001993	ENSG00000117525	F3	-1.23572	-0.290116	-0.0910491	0.16693	-0.44645	0.0777758	1.47952	1.43103	-0.203438	-0.888476	5
NM_001243089	ENSG00000111206	FOXM1	-0.0614521	0.621391	0.299665	-0.0529167	0.302229	0.173229	0.619008	1.03808	-0.953475	-1.98576	5
NM_001039211	ENSG00000215915	ATAD3C	-0.169715	-0.391713	0.31302	0.503473	0.904481	0.527593	0.64985	0.639603	-1.38165	-1.59494	5
NM_024019	ENSG00000178403	NEUROG2	2.64521	2.77694	-4.44555	-4.54691	-0.866307	-2.65852	3.61009	3.53094	0.20066	-0.246567	6
NM_001101372	ENSG00000142549	IGLON5	2.96916	3.00404	-5.24786	-4.84094	1.20347	1.04648	-0.181069	-0.498901	1.21156	1.33405	6
NM_000612	ENSG00000167244	IGF2	1.16729	0.983465	-4.1145	-3.99686	1.36362	-0.182377	3.75069	3.65867	-1.3174	-1.3126	6
NR_033867	NR_033867	NR_033867	2.68905	2.57236	-3.88399	-3.88399	-1.3344	-2.3084	2.25983	2.1913	0.79203	0.906197	6
NM_004304	ENSG00000171094	ALK	2.05685	2.06727	-4.61148	-4.57335	1.02331	0.252216	0.881558	0.740776	1.16686	0.995991	6
NR_027084	NR_027084	NR_027084	1.42783	1.3728	-2.6818	-2.39064	3.23828	3.50683	-2.10507	-3.1272	0.25843	0.500537	6
NM_002213	ENSG00000082781	ITGB5	2.78085	2.80979	-3.85842	-3.85842	-0.726255	-0.78337	0.878008	1.26604	0.757371	0.734401	6
NM_033467	ENSG00000277131	MMEL1	1.29797	1.72147	-4.07059	-4.38348	1.64608	1.50355	1.16331	0.489857	0.169458	0.462378	6
NM_000960	ENSG00000160013	PTGIR	1.8735	2.20565	-2.58171	-3.3959	0.533432	-0.0836053	2.64226	2.23703	-1.50562	-1.92503	6
NM_080473	ENSG00000130700	GATA5	2.16299	1.56296	-3.35203	-3.35203	1.75638	1.93803	0.925606	1.0137	-1.72419	-0.931396	6
NM_001172673	ENSG00000161082	CELF5	1.58224	1.71001	-2.61647	-4.86793	1.02912	0.927419	0.851388	0.839155	0.181855	0.363201	6
NM_006236	ENSG00000198914	POU3F3	2.59274	2.57417	-3.31409	-3.09001	1.16561	1.26341	-0.863018	-0.834496	0.246533	0.259149	6
NM_019601	ENSG00000099994	SUSD2	-0.0273392	0.0171452	-1.56909	-1.37421	-1.61845	-1.76192	3.89323	3.51494	-0.365317	-0.708988	6
NM_030957	ENSG00000142303	ADAMTS10	2.21672	2.02708	-3.45685	-3.45685	-0.324683	-0.469157	1.47528	0.93975	0.302641	0.746067	6
NM_001702	ENSG00000181790	ADGRB1	2.67622	2.55176	-3.14855	-2.822	0.505957	0.511826	0.98613	0.738796	-0.913473	-1.08666	6
NM_014448	ENSG00000130762	ARHGEF16	1.69978	1.85371	-3.85489	-3.15631	1.47003	1.27568	0.174336	-0.189551	0.404991	0.322217	6
NM_004962	ENSG00000266524	GDF10	2.27662	2.10204	-2.57753	-2.19182	0.398609	-1.5718	1.91585	2.04899	-1.51955	-0.881413	6
NM_001430	ENSG00000116016	EPAS1	0.373155	0.192066	-3.2711	-3.72238	1.47505	0.824667	1.91436	1.81	0.229497	0.174671	6
NM_144773	ENSG00000101292	PROKR2	1.81601	1.55799	-2.58507	-2.58507	-1.60619	-2.00479	0.95718	0.963357	1.56257	1.92402	6
NM_005215	ENSG00000187323	DCC	2.25483	2.38489	-2.17365	-3.39296	1.13951	1.66711	-1.181	-0.514393	-0.304849	0.120519	6
NM_003979	ENSG00000013588	GPRC5A	1.29272	1.33221	-3.42707	-3.13591	-0.356911	-0.559482	1.3312	1.37557	1.16592	0.981744	6
NM_152527	ENSG00000163053	SLC16A14	1.73636	1.92205	-2.15587	-2.773	0.443016	0.635449	1.81321	1.64898	-2.06078	-1.20942	6
NM_001858	ENSG00000082293	COL19A1	-0.725647	-0.379687	-3.04827	-2.86667	0.872944	0.335974	1.98172	1.78432	0.877314	1.16801	6
NM_012101	ENSG00000137699	TRIM29	1.14047	0.945848	-1.02424	-2.00153	-2.00153	-2.00153	2.6119	2.48388	-0.0475375	-0.105727	6
NR_136151	NR_136151	NR_136151	2.27492	2.40863	-2.92604	-1.97046	0.123941	-0.615365	1.47242	0.67634	-0.414152	-1.03023	6
NM_002034	ENSG00000130383	FUT5	2.53723	2.64289	-2.69491	-2.3092	0.219986	-0.469478	0.598618	0.439813	-0.120819	-0.844135	6
NM_020157	ENSG00000125879	OTOR	1.45373	1.21033	-2.097	-2.76499	0.820973	0.330547	1.78903	1.91036	-1.80918	-0.843794	6
NM_001366322	ENSG00000259803	SLC22A31	1.43216	1.31436	-2.25883	-2.2732	-1.53215	-0.669711	2.52665	1.91859	-0.316809	-0.141055	6
NM_033258	ENSG00000167414	GNG8	1.3204	1.2356	-3.18893	-3.19893	0.431698	0.151702	1.0944	1.14006	0.471637	0.542358	6
NR_103790	NR_103790	NR_103790	2.13216	1.71213	-2.34248	-2.3642	0.997332	0.311136	1.37681	0.965775	-1.46652	-1.32214	6
NM_001366737	ENSG00000176928	GCNT4	0.760238	0.868014	-3.19738	-3.19738	0.621022	0.37468	0.803226	0.507205	1.14867	1.31171	6
NM_052941	ENSG00000162654	GBP4	1.21762	1.03355	-0.834477	-1.12063	2.22829	2.67407	-2.38908	-0.511345	-0.535827	-1.76217	6
NM_000787	ENSG00000123454	DBH	1.47042	1.28098	-2.36986	-2.42642	-0.499865	-1.55405	2.04252	1.94512	0.138217	-0.0270737	6
NR_138039	NR_138039	NR_138039	-0.893089	-0.463969	-1.40608	-1.97594	3.09128	2.8931	-0.681824	-0.499132	0.243897	-0.308256	6
NM_003836	ENSG00000185559	DLK1	2.3636	2.37658	-1.36747	-1.47324	-0.285363	-1.2668	1.43934	1.32982	-1.45822	-1.65825	6
NM_005101	ENSG00000187608	ISG15	2.10035	2.37512	-1.77812	-2.75541	0.207423	0.402005	1.15518	0.554434	-0.902157	-1.35883	6
NM_153209	ENSG00000196169	KIF19	1.90464	1.94218	-2.20088	-2.20088	-0.644146	-0.887383	1.66251	1.57587	-0.347624	-0.804294	6
NR_026837	NR_026837	NR_026837	-1.16039	-0.611461	-1.16039	-1.16039	-1.16039	-1.16039	3.04338	2.66255	0.200193	0.507294	6
NM_001324370	ENSG00000162496	DHRS3	-0.27872	0.42866	-2.34904	-1.80091	-0.718133	-0.0170663	2.76211	2.51659	-0.413131	-0.130368	6
NM_013280	ENSG00000126500	FLRT1	0.304871	0.421908	-2.1865	-2.34953	0.769985	-0.699843	2.37191	2.38232	-0.313403	-0.701729	6
NM_004316	ENSG00000139352	ASCL1	-1.13112	-1.50876	-1.87754	-1.64409	2.3686	2.18456	1.05799	1.29601	-0.309139	-0.43652	6
NM_139208	ENSG00000009724	MASP2	0.428068	0.715775	-2.64479	-3.34214	1.02012	1.08296	0.835654	1.02801	0.473709	0.40264	6
NM_001170820	ENSG00000281618	IFITM10	0.927297	1.05554	-2.25086	-2.35905	0.260858	-0.394766	2.16852	1.98592	-0.602335	-0.791139	6
NM_001109903	ENSG00000135119	RNFT2	1.42006	1.39857	-2.61763	-2.42877	0.341634	0.458104	1.3057	1.47281	-0.905695	-0.444771	6
NM_001409	ENSG00000162591	MEGF6	0.80081	0.861693	-3.12642	-2.63654	0.213517	0.2378	1.30651	1.09284	0.728501	0.521293	6
NM_020962	ENSG00000103742	IGDCC4	0.507495	0.9336	-3.28488	-1.75203	-0.443773	-0.275371	1.73628	1.77445	0.457419	0.346821	6
NR_038965	NR_038965	NR_038965	0.858803	0.975255	-2.07311	-2.54801	-0.732624	-1.3446	1.85176	1.44458	0.785761	0.782177	6
NM_001176	ENSG00000242173	ARHGDIG	1.45038	1.29036	-2.75492	-2.32674	-0.0573722	-0.430358	1.47365	1.53025	-0.106578	-0.0686667	6
NR_161159	NR_161159	NR_161159	1.56545	1.68868	-1.19287	-2.41026	-0.103038	-1.8814	1.63333	1.47314	-0.37352	-0.399519	6
NM_014696	ENSG00000204175	GPRIN2	1.48114	1.88848	-1.2532	-1.93182	0.0402443	-0.687598	1.68856	1.63895	-1.45545	-1.4093	6
NM_213569	ENSG00000078114	NEBL	0.721795	0.853419	-1.56578	-1.73122	-0.534917	-1.07766	2.53299	2.29461	-0.858579	-0.634651	6
NM_002507	ENSG00000064300	NGFR	0.611483	0.599325	-0.995645	-1.01443	2.07247	1.95074	0.714614	0.360998	-2.37986	-1.91969	6
NM_004163	ENSG00000041353	RAB27B	1.38123	0.112758	-0.829349	-1.39921	-0.420333	-0.818929	2.62305	2.14922	-1.39921	-1.39921	6
NM_006849	ENSG00000185615	PDIA2	1.52229	1.42693	-2.26518	-1.91886	-0.135125	-0.514133	1.96044	1.46404	-0.508615	-1.03181	6
NM_001080505	ENSG00000178343	SHISA3	-0.691339	-1.30193	-2.24403	-1.85832	1.83173	1.56502	1.18671	1.48805	-0.175523	0.199634	6
NM_152613	ENSG00000183066	WBP2NL	1.43664	1.35926	-1.89824	-0.217922	0.0814883	-0.309115	1.86256	1.26094	-1.10752	-2.4681	6
NM_024652	ENSG00000154237	LRRK1	0.549608	0.545491	-2.8707	-2.52618	0.263014	0.017675	1.46226	1.3609	0.586644	0.611286	6
NM_001700	ENSG00000278624	AZU1	1.50295	1.54049	-2.60257	-2.60257	0.00562835	-0.154646	0.677437	0.88981	0.541386	0.202075	6
NM_003714	ENSG00000113739	STC2	1.95847	2.20191	-0.844109	-1.35503	0.00331046	0.25141	0.938072	0.585625	-1.68819	-2.05147	6
NM_000453	ENSG00000105641	SLC5A5	2.16431	2.09301	-1.62793	-1.08231	0.0273826	-0.734609	1.09511	0.90916	-1.32928	-1.51485	6
NM_001289930	ENSG00000250312	ZNF718	1.24702	1.26794	-1.44169	-1.09777	-1.94706	-2.15604	1.349	1.19598	0.781273	0.801349	6
NR_026836	NR_026836	NR_026836	-0.196451	-0.837172	-0.837172	-0.837172	-0.837172	-0.837172	2.97742	2.47267	-0.230608	-0.837172	6
NR_024470	NR_024470	NR_024470	1.30121	1.72103	-1.15237	-0.386198	-1.34039	-1.13669	1.65989	1.9238	-1.5231	-1.06718	6
NM_031479	ENSG00000139269	INHBE	1.65956	1.36749	-1.72392	-0.91834	-0.299839	-0.781734	2.07568	1.36269	-1.39071	-1.35087	6
NM_001145640	ENSG00000105278	ZFR2	1.42246	2.63346	-1.17018	-1.17018	1.11781	1.27775	-0.600598	-1.17018	-1.17018	-1.17018	6
NM_001001344	ENSG00000067842	ATP2B3	-1.08086	-0.135253	-1.08086	-1.08086	0.215689	-1.08086	2.57657	2.46757	0.279724	-1.08086	6
NR_034104	NR_034104	NR_034104	1.72199	1.77473	-1.70889	-0.753311	-1.13797	-1.1286	1.83336	1.14743	-1.10232	-0.646407	6
NR_047476	NR_047476	NR_047476	1.2934	2.11501	-1.42712	-1.42712	-0.448236	0.148475	1.70141	0.898406	-1.42712	-1.42712	6
NR_135827	NR_135827	NR_135827	0.539574	0.65113	-1.9687	-2.68709	-0.598741	-0.142615	1.63418	1.66743	0.464664	0.440179	6
NM_022748	ENSG00000136205	TNS3	0.888447	1.03531	-2.38769	-2.34194	-0.42402	-0.578584	1.44002	1.31569	0.566207	0.486556	6
NR_110373	NR_110373	NR_110373	2.07974	2.04356	-1.52696	-1.52696	0.761029	0.783718	-0.232842	-0.99506	-1.52696	0.140725	6
NR_033852	NR_033852	NR_033852	1.76752	2.18293	-1.66247	-2.00153	-0.532394	-0.268568	0.727734	1.09636	-0.445215	-0.864369	6
NR_147212	NR_147212	NR_147212	0.902923	1.40414	-1.05567	-2.52615	-0.111754	0.326944	1.48273	1.61122	-1.46989	-0.564491	6
NM_001114171	ENSG00000125740	FOSB	0.758408	1.03477	-1.26843	-0.712927	2.39278	1.80662	-1.26843	-1.26843	-1.26843	-0.205945	6
NM_001029864	ENSG00000149633	KIAA1755	-0.033721	1.26446	-1.95803	-1.95803	-0.66148	-1.37774	1.58422	1.17981	0.680347	1.28015	6
NM_016354	ENSG00000101187	SLCO4A1	1.82822	1.83981	-1.40187	-1.46656	-0.121427	-0.695024	1.29626	1.18868	-1.07765	-1.39045	6
NM_015567	ENSG00000165300	SLITRK5	1.46925	1.47139	-2.27193	-2.64754	0.126143	0.226435	0.478797	0.497288	0.437848	0.212321	6
NM_001146685	ENSG00000205116	TMEM88B	1.82671	1.71867	-1.53864	-1.24748	0.033653	-0.0680141	1.48467	0.727546	-1.48365	-1.45346	6
NM_018593	ENSG00000112394	SLC16A10	1.88571	1.94728	-0.820015	-1.09396	-1.04857	-1.27766	1.30084	1.19627	-0.98109	-1.10882	6
NR_149718	NR_149718	NR_149718	-0.450764	-0.221013	-1.37325	-1.73618	2.09382	2.15603	0.781926	0.619492	-0.744553	-1.1255	6
NM_001003665	ENSG00000203685	STUM	1.11564	1.43783	-1.29247	-2.03161	-1.29056	-1.59413	1.22748	0.586811	0.79242	1.04858	6
NM_006183	ENSG00000133636	NTS	2.08518	2.01913	-0.660425	-1.96203	-1.30542	-0.393975	0.918097	0.670586	-0.709271	-0.661873	6
NM_003259	ENSG00000105376	ICAM5	0.899303	1.39977	-2.23489	-2.64386	-0.305481	0.266047	0.662318	0.393848	0.922695	0.640244	6
NR_147191	NR_147191	NR_147191	1.78407	2.03708	-1.44654	-1.44654	-0.467655	-0.133039	1.21452	0.744598	-0.839971	-1.44654	6
NR_038848	NR_038848	NR_038848	1.28774	1.74545	-2.10524	-2.10524	-0.808697	0.637659	0.94113	0.705962	0.267996	-0.566751	6
NM_001552	ENSG00000141753	IGFBP4	1.10415	1.11305	-2.39033	-2.29939	0.51343	0.950717	0.812388	0.860312	-0.409865	-0.254463	6
NM_152390	ENSG00000152154	TMEM178A	1.19032	1.63123	-2.12376	-1.56826	-1.55284	-0.548166	0.481008	0.732556	0.685705	1.0722	6
NR_003190	NR_003190	NR_003190	0.341851	0.223401	-0.0839016	-0.575114	-1.97323	-1.95002	2.02354	1.93442	0.055257	0.00379793	6
NM_001010908	ENSG00000165985	C1QL3	0.543447	-0.229238	-2.0287	-1.64298	-0.461624	-1.28506	1.5072	1.60208	1.16093	0.833954	6
NR_147095	NR_147095	NR_147095	1.60349	1.93549	-0.835265	-0.861448	-1.15102	-0.55431	1.22027	1.24339	-1.09762	-1.50299	6
NM_005604	ENSG00000184486	POU3F2	1.97511	2.08735	-1.23306	-1.24061	-0.755251	-0.538378	0.90661	0.805079	-0.785208	-1.22164	6
NM_001080395	ENSG00000181409	AATK	1.32911	1.45275	-1.07208	-1.28447	0.0340001	0.0344256	1.3907	1.35322	-1.68573	-1.55193	6
NR_027345	NR_027345	NR_027345	2.06958	1.63367	-0.895405	-1.40176	-0.120621	-1.35671	1.11935	0.878217	-1.04236	-0.883962	6
NR_146912	NR_146912	NR_146912	1.50726	1.35109	-1.97087	-1.87594	0.94918	0.679206	0.746018	0.493573	-0.997372	-0.88214	6
NR_146081	NR_146081	NR_146081	1.65463	1.37637	-1.8574	-0.901846	-1.13072	-0.629956	1.75742	0.816215	-0.0540279	-1.03068	6
NM_002900	ENSG00000265203	RBP3	0.925927	0.940445	-1.6667	-1.6667	1.7541	0.906536	0.10748	1.00005	-0.63442	-1.6667	6
NR_001288	NR_001288	NR_001288	1.7166	1.68257	-1.67638	-1.67638	-0.6975	-1.0961	1.19016	0.885345	-0.0485322	-0.279794	6
NM_005958	ENSG00000168412	MTNR1A	0.462432	0.913555	-1.42	-1.43437	-1.41895	-1.40958	1.66756	1.71472	0.648509	0.276118	6
NR_130929	NR_130929	NR_130929	1.44369	1.83405	-1.50343	-0.997787	-0.205083	-0.593165	1.24862	1.24288	-1.1092	-1.36058	6
NR_146275	NR_146275	NR_146275	1.23954	1.27114	-2.29938	-2.29938	0.125327	0.495913	-0.165616	0.262343	0.756647	0.613481	6
NM_052846	ENSG00000183798	EMILIN3	1.35786	1.03571	-1.09651	-1.85651	1.06928	0.926622	0.783423	0.632263	-1.00869	-1.84344	6
NM_020856	ENSG00000121297	TSHZ3	0.361493	0.266795	-2.19622	-2.40629	0.780657	0.57963	1.24756	1.27436	0.0967735	-0.00475958	6
NM_020737	ENSG00000156564	LRFN2	1.61456	1.64141	-1.09446	-1.35838	0.242972	-0.15315	1.06523	0.966843	-1.29557	-1.62946	6
NR_045675	NR_045675	NR_045675	-1.86947	0.214934	-1.86947	-1.31397	0.18557	0.925829	1.61156	1.44038	-0.0162107	0.690842	6
NM_145236	ENSG00000156966	B3GNT7	1.1694	1.04019	-2.17144	-2.03702	0.887584	0.743973	0.883605	0.702793	-0.65294	-0.566148	6
NM_005117	ENSG00000162344	FGF19	1.17047	1.47987	-1.19698	-1.61968	0.621655	0.327351	1.03233	1.02078	-1.87088	-0.964924	6
NR_027346	NR_027346	NR_027346	2.11973	1.67889	-1.31115	-1.31115	-1.31115	-0.31817	1.17398	-0.0861871	0.0494342	-0.684233	6
NM_001351274	ENSG00000150672	DLG2	0.253395	-0.173328	-1.56671	-1.75191	-0.982043	-0.864439	1.63362	1.58596	0.668322	1.19713	6
NM_052906	ENSG00000166897	ELFN2	1.54927	1.76621	-1.59274	-1.59274	0.184346	-1.59274	-0.0387166	0.73278	0.780498	-0.196156	6
NR_126010	NR_126010	NR_126010	0.697914	0.957761	-2.30008	-2.30008	0.188426	0.211867	0.906179	1.00977	0.662323	-0.0340921	6
NM_001304350	NM_001304350	NM_001304350	0.75465	1.08355	-1.70802	-2.88689	0.384012	0.519178	0.636501	0.491726	0.261999	0.463285	6
NM_001100915	ENSG00000168676	KCTD19	1.63436	1.60526	-0.750368	-0.993699	-0.0792342	-0.870065	1.28151	1.02583	-1.49442	-1.35918	6
NM_139021	ENSG00000274205	MAPK15	1.48453	1.62952	-1.90743	-1.78215	-0.873281	-0.652839	0.940596	0.418381	0.485363	0.25731	6
NM_015193	ENSG00000198576	ARC	0.980423	1.08428	-2.36366	-2.13769	0.77166	0.644411	-0.0495622	-0.145984	0.556047	0.66007	6
NM_006172	ENSG00000175206	NPPA	1.66303	2.0795	-1.08949	-0.73861	-0.416257	-1.06182	0.927657	0.801707	-0.863526	-1.30218	6
NM_021817	ENSG00000132702	HAPLN2	1.36081	1.55629	-1.803	-1.7787	-0.627642	-0.44397	1.13317	1.10403	-0.184384	-0.316612	6
NM_018674	ENSG00000072182	ASIC4	0.334685	0.859116	-1.12229	-0.423696	0.796351	-0.241661	1.8501	1.33169	-1.69215	-1.69215	6
NM_144693	ENSG00000167785	ZNF558	0.64465	0.755308	-1.72064	-2.83531	0.367673	0.43728	0.713183	0.536543	0.404915	0.696406	6
NM_000954	ENSG00000107317	PTGDS	0.948777	0.636294	-2.1528	-2.16716	0.823344	1.30851	0.789301	-0.0559122	0.0319963	-0.162352	6
NM_207510	ENSG00000214402	LCNL1	1.59346	1.74552	-1.24452	-1.24452	0.0520273	-0.251543	1.0402	0.798409	-1.24452	-1.24452	6
NM_007029	ENSG00000104435	STMN2	0.386253	1.60796	-1.9904	-1.9904	0.972433	0.641637	0.430968	0.820804	-0.784651	-0.094596	6
NM_004884	ENSG00000174498	IGDCC3	0.0492266	0.672151	-1.71489	-1.74623	-0.0688916	-0.594995	1.80467	1.84062	-0.184495	-0.057176	6
NM_001197219	ENSG00000113448	PDE4D	1.17354	1.59449	-1.90705	-1.35892	-0.21983	-0.0890505	1.09428	1.20734	-1.03109	-0.463708	6
NM_001318503	ENSG00000130829	DUSP9	0.979016	1.00058	-1.23331	-1.23331	-0.444034	-0.653021	1.63324	1.79053	-1.23331	-0.60639	6
NR_146721	NR_146721	NR_146721	1.78669	1.81392	-0.874057	-0.888421	-0.46504	-0.863636	0.767299	1.00453	-0.837356	-1.44392	6
NM_016518	ENSG00000179761	PIPOX	1.54441	1.33602	-0.795675	-0.902648	-0.299124	-0.582643	1.17552	1.33173	-1.70166	-1.10592	6
NM_032108	ENSG00000167680	SEMA6B	1.26133	1.3924	-2.02214	-1.50844	0.171619	-0.314768	1.21602	1.00585	-0.460776	-0.741092	6
NM_001005	ENSG00000149273	RPS3	1.64408	1.59122	-1.15351	-1.95047	-0.132179	-0.0846396	1.03004	0.472943	-1.23825	-0.179237	6
NM_001363664	ENSG00000090060	PAPOLA	0.553886	0.683434	-1.50555	-2.80018	0.684576	0.678847	1.01441	0.573108	0.113015	0.00445995	6
NM_002409	ENSG00000128268	MGAT3	1.56972	1.00923	-0.807078	-2.10171	0.322996	0.885975	0.811931	0.614812	-1.26664	-1.03923	6
NR_003714	NR_003714	NR_003714	0.669138	1.16366	-1.40118	-2.37847	-0.0904848	-0.219485	1.43612	1.16996	0.133417	-0.482666	6
NR_047664	NR_047664	NR_047664	1.46214	1.60001	-1.39637	-1.39874	-1.1826	-1.1899	0.874532	0.797111	0.365263	0.0685519	6
NM_001350162	ENSG00000133863	TEX15	1.16478	0.90182	-2.1322	-1.85127	-0.405226	-0.105859	0.254566	-0.0630365	1.05818	1.17824	6
NM_000396	ENSG00000143387	CTSK	0.735649	0.959531	-2.04874	-1.81139	1.31664	1.27737	0.403898	0.0372257	-0.330742	-0.539439	6
NM_178568	ENSG00000185924	RTN4RL1	-0.363014	0.311904	-1.08013	-2.05742	0.812666	0.390504	1.98617	1.18606	-1.02514	-0.161613	6
NR_110118	NR_110118	NR_110118	1.08555	1.15579	-0.873042	-1.69227	0.173526	0.147448	1.21554	1.32598	-1.28727	-1.25126	6
NR_103853	NR_103853	NR_103853	0.643674	0.795735	-0.228505	-1.63881	-0.637574	-1.61402	1.78432	1.53474	-0.341052	-0.298502	6
NM_007225	ENSG00000182575	NXPH3	1.45173	1.144	-0.112705	-1.44255	0.471957	-0.239141	0.952042	0.911719	-1.36584	-1.77121	6
NR_105064	NR_105064	NR_105064	-0.844279	-0.844279	-0.844279	0.111298	0.134602	-0.844279	2.11498	2.09823	-0.237714	-0.844279	6
NM_178128	ENSG00000172782	FADS6	1.56023	2.20586	-0.707891	-0.722256	-0.298874	-0.284777	0.856013	-0.052794	-1.27776	-1.27776	6
NM_005454	ENSG00000147869	CER1	-0.819209	-0.956454	-0.607423	-0.946482	1.14792	0.893237	1.64019	0.76469	-1.90206	0.785584	6
NM_004416	ENSG00000135144	DTX1	1.93529	1.89573	-1.30886	-1.33761	-0.198739	-0.263183	0.445025	0.366113	-0.82381	-0.70996	6
NR_103551	NR_103551	NR_103551	0.927559	0.62973	-1.09928	-1.09928	-0.120395	-0.518991	1.76727	1.71193	-1.09928	-1.09928	6
NM_198185	ENSG00000183378	OVCH2	0.0357148	-1.38508	-0.407785	-1.38508	1.62199	1.85026	0.389106	0.306078	0.359872	-1.38508	6
NM_001024656	ENSG00000204653	ASPDH	1.32541	1.29433	-0.69319	-1.94347	-0.951248	-0.171087	1.16928	1.21572	-0.39454	-0.851209	6
NM_213560	ENSG00000123143	PKN1	0.824385	0.814917	-1.97767	-2.34097	0.296909	0.607345	0.659731	0.819182	0.125197	0.170975	6
NR_110716	NR_110716	NR_110716	-0.0426391	-1.02134	-1.65406	-1.41145	1.57906	0.721591	1.12109	0.749581	-0.934662	0.892823	6
NR_110374	NR_110374	NR_110374	0.878361	1.65608	-1.33396	-1.33396	1.21563	1.23928	-1.33396	-0.414308	-0.301678	-0.27148	6
NM_006262	ENSG00000135406	PRPH	0.898101	0.991432	-1.8052	-1.26163	0.311748	0.826495	1.20374	0.996473	-1.0346	-1.12655	6
NM_005187	ENSG00000129993	CBFA2T3	1.93391	1.28452	-1.70552	-1.70552	-0.148786	-0.392023	0.715851	0.172217	-0.344938	0.190286	6
NM_020142	ENSG00000185633	NDUFA4L2	1.91481	1.80515	-0.939653	-0.776456	0.0162477	0.252243	0.259868	-0.0543505	-0.799942	-1.67791	6
NM_181505	ENSG00000131771	PPP1R1B	1.68911	1.22742	-1.58384	-1.58384	-0.287291	-0.270341	0.700886	1.1808	-0.551555	-0.521358	6
NM_001243611	ENSG00000048540	LMO3	1.31898	1.39825	-0.699625	-0.985777	1.02946	0.541065	0.16714	0.0712921	-2.25423	-0.586548	6
NM_173162	ENSG00000184611	KCNH7	1.77047	1.98742	-1.37153	-1.37153	-0.392654	0.425779	0.182492	-0.146573	-0.339251	-0.744619	6
NR_038262	NR_038262	NR_038262	1.88961	1.72397	-0.681025	-0.896879	0.0417557	-0.409887	0.598904	0.296089	-1.03684	-1.5257	6
NM_006760	ENSG00000110375	UPK2	0.631985	1.07653	-1.74475	-2.31462	0.110095	0.133308	1.22764	0.450028	0.323759	0.106024	6
NM_001197294	ENSG00000113657	DPYSL3	0.436286	0.408404	-1.98042	-2.24052	0.293634	-0.00618101	0.789686	0.891883	0.71092	0.696312	6
NM_020749	ENSG00000129422	MTUS1	-0.402278	0.546252	-1.82307	-1.82307	1.184	1.4497	0.837989	-0.235112	0.55017	-0.284578	6
NM_001001671	ENSG00000180815	MAP3K15	1.44812	1.74722	-1.93698	-1.38885	-0.306073	-0.0195735	0.535135	0.362776	-0.54103	0.0992594	6
NM_004479	ENSG00000180549	FUT7	-0.0872689	-0.251657	-0.530769	-0.552485	0.0486728	-0.194564	1.97296	1.98432	-1.50806	-0.881146	6
NR_046357	NR_046357	NR_046357	1.5709	1.79035	-1.45485	-1.741	0.122706	-0.320921	-0.46327	0.12838	0.572523	-0.204813	6
NM_014550	ENSG00000100065	CARD10	0.567221	0.453469	-2.16863	-1.89541	-0.0746428	0.0430277	0.551527	0.43544	1.02342	1.06458	6
NR_037933	NR_037933	NR_037933	1.14885	1.50782	-0.326152	-0.747945	-1.30344	-1.30344	0.98128	1.02208	0.324404	-1.30344	6
NM_020633	ENSG00000178201	VN1R1	1.23113	1.33356	-1.42179	-1.91104	-0.359119	-0.464293	0.755216	1.18531	-0.261899	-0.0870714	6
NR_024569	NR_024569	NR_024569	0.325276	-0.534709	-1.15271	-0.813688	1.86911	1.79609	0.518175	-0.0648371	-1.06489	-0.87782	6
NM_001329856	ENSG00000181444	ZNF467	1.0161	1.12542	-1.28081	-1.2186	0.690487	0.968028	0.698634	0.64842	-1.37197	-1.27571	6
NM_001042	ENSG00000288174	SLC2A4	1.43287	1.45925	-0.763147	-1.27288	-0.124653	-0.451107	0.909601	1.06921	-0.938177	-1.32097	6
NM_032040	ENSG00000169515	CCDC8	1.98434	1.30209	-0.943109	-1.3649	0.850557	0.652838	-0.626287	-0.443594	-0.888119	-0.523815	6
NM_020730	ENSG00000082458	DLG3	1.22543	1.0904	-1.9381	-1.95247	0.156551	0.0652747	0.451293	0.348349	-0.134725	0.687996	6
NM_001004441	ENSG00000189127	ANKRD34B	0.999025	1.15956	-1.25429	-1.27601	0.126386	-1.2386	1.1855	1.31685	-0.183424	-0.834995	6
NR_037566	NR_037566	NR_037566	0.890546	1.65092	-0.970144	-1.39194	-0.650889	-0.633939	1.43658	0.86377	-0.915153	-0.279753	6
NM_001354639	ENSG00000225180	PVALEF	0.651035	0.942575	-0.0781177	-1.33889	0.201327	0.0344594	0.873943	1.62855	-1.2291	-1.68577	6
NM_182511	ENSG00000141668	CBLN2	0.00184327	-0.0554456	-1.90624	-1.83945	0.893108	0.920121	1.0888	1.02006	-0.0572715	-0.0655269	6
NM_014373	ENSG00000173890	GPR160	2.01611	1.18491	-1.23535	-1.51114	-0.613462	-0.909461	0.362373	0.156315	0.0451123	0.504591	6
NM_021012	ENSG00000184185	KCNJ12	-0.574717	0.576317	-1.65757	-1.10207	1.39242	-0.081975	1.30169	1.36627	-0.625284	-0.595086	6
NM_144691	ENSG00000182472	CAPN12	1.24509	1.64978	-0.760666	-1.48719	-0.940067	-1.21693	0.951612	0.682778	0.118682	-0.243091	6
NM_001282493_2	NM_001282493_2	NM_001282493_2	1.77143	1.02701	-0.706315	-0.72068	-0.297298	-1.27618	1.49128	0.200629	-1.27618	-0.213698	6
NM_002192	ENSG00000122641	INHBA	1.08896	1.0308	-0.678822	-0.658802	-1.49939	-1.50281	1.33121	1.17566	-0.0554335	-0.231368	6
NM_005963	ENSG00000109061	MYH1	0.0470322	1.38912	-0.0791242	-0.818261	-1.37376	-1.37376	1.17243	1.68909	-0.341477	-0.31128	6
NM_000160	ENSG00000288269	GCGR	-0.147608	-0.758195	-1.7003	-1.00171	0.154544	-0.694574	1.51939	1.74403	0.241724	0.642699	6
NM_014553	ENSG00000115112	TFCP2L1	0.644941	1.2644	-0.51272	-0.851779	-0.250622	-0.814378	1.3989	1.50249	-1.20079	-1.18044	6
NR_146058	NR_146058	NR_146058	0.551425	0.950447	-0.787282	-2.34189	-0.373684	0.346648	1.13913	1.15049	-0.71404	0.0787502	6
NR_119376	NR_119376	NR_119376	0.899013	1.19543	-1.52579	-1.50124	-0.894903	-0.873117	1.14559	0.809889	0.457422	0.287706	6
NM_020630	ENSG00000165731	RET	0.700597	0.79635	-1.75918	-1.77539	0.42212	0.180556	1.18337	1.12462	-0.366756	-0.506277	6
NM_001080209	ENSG00000206432	TMEM200C	0.513535	0.216068	-1.91306	-2.07427	0.628772	0.788024	0.119227	0.197471	0.885282	0.638948	6
NM_001293171	NM_001293171	NM_001293171	1.28679	1.14402	-1.08986	-1.08986	-0.518944	0.223636	1.19486	1.02907	-1.08986	-1.08986	6
NM_144674	ENSG00000153060	TEKT5	0.982689	-0.400705	-1.50781	-1.52953	-0.0603961	-0.495652	1.55849	1.42598	0.091411	-0.0644676	6
NR_002722	NR_002722	NR_002722	0.842747	1.15386	-0.700599	-1.03966	-0.438501	-0.197922	1.60575	1.10559	-0.962952	-1.36832	6
NM_001204961	ENSG00000185630	PBX1	1.644	1.62527	-0.920659	-0.488281	-0.430362	-0.183895	0.564896	0.625668	-1.40244	-1.0342	6
NM_001105565	ENSG00000214872	SMTNL1	1.38123	1.15615	-1.92647	-1.22788	-0.00783288	0.0769061	0.953072	0.641503	-0.643078	-0.403599	6
NM_175922	ENSG00000176381	PRR18	1.13524	1.12427	-1.33934	-2.30298	0.379986	0.453431	0.443553	0.337678	-0.233794	0.0019645	6
NM_001083619	ENSG00000120251	GRIA2	1.51327	2.05102	-0.939024	-0.939024	0.357524	0.223097	-0.369447	-0.0193703	-0.939024	-0.939024	6
NR_125367	NR_125367	NR_125367	0.220458	1.37149	-0.292528	-0.862392	-0.862392	-0.862392	1.6838	1.32874	-0.862392	-0.862392	6
NR_029389	NR_029389	NR_029389	0.679648	0.334797	-0.192531	-0.414868	-0.6016	-2.15833	1.60575	1.01558	-0.797752	0.529309	6
NR_027149	NR_027149	NR_027149	1.27824	1.55905	-0.934083	-0.934083	0.622652	1.2249	-0.934083	-0.0144291	-0.934083	-0.934083	6
NR_135014	NR_135014	NR_135014	-1.06504	-1.59896	-0.182089	-0.62247	1.23983	0.69796	1.02002	1.55669	-0.294637	-0.751306	6
NR_102735	NR_102735	NR_102735	0.85004	0.629015	-1.26787	-0.9428	-0.337024	-0.270429	1.62453	1.4883	-0.804269	-0.969484	6
NM_001050	ENSG00000180616	SSTR2	0.207418	0.233653	-1.03067	-0.79792	-1.1055	-0.856356	1.89831	1.67474	-0.173361	-0.0503173	6
NM_148919_2	NM_148919_2	NM_148919_2	-0.262954	0.0795349	-1.71992	-0.764366	1.16335	1.25193	0.713686	1.20259	-0.436532	-1.22731	6
NM_003811	ENSG00000125657	TNFSF9	1.5992	0.737914	0.143397	-1.63141	0.336795	0.816514	-1.63141	-0.406448	-0.599126	0.634574	6
NR_131157	NR_131157	NR_131157	1.08461	1.03477	-2.08184	-1.398	-0.417558	-0.390346	0.393919	0.484762	0.49278	0.796893	6
NM_031896	ENSG00000105605	CACNG7	0.98505	0.986321	-1.84624	-1.92675	0.656572	0.678404	0.00927053	0.0549518	0.171159	0.231262	6
NM_001289	ENSG00000155962	CLIC2	0.403082	0.468519	-0.880295	-0.691434	-1.13835	-0.859309	1.91302	1.53893	-0.215064	-0.539094	6
NM_001369800	ENSG00000160471	COX6B2	1.40587	1.71666	-1.18676	-0.631258	-0.873241	-0.606473	0.587425	0.600703	0.173825	-1.18676	6
NM_032782	ENSG00000135077	HAVCR2	1.47065	1.59363	-0.739927	-1.30979	0.658413	0.487521	-0.740214	0.167017	-0.277508	-1.30979	6
NR_130758	NR_130758	NR_130758	0.202552	0.439324	-1.72175	-1.72175	-0.425207	0.2677	1.2375	1.41608	0.131502	0.174052	6
NM_001371090	ENSG00000196526	AFAP1	1.52011	1.07116	-1.58147	-1.19575	-1.17245	-0.161877	0.66652	0.748723	0.360559	-0.255524	6
NR_037945	NR_037945	NR_037945	0.734126	1.09199	-1.79159	-0.958804	-0.00348772	0.150486	0.91855	1.4153	-0.733607	-0.822962	6
NM_018057	ENSG00000072041	SLC6A15	1.17856	1.14149	-1.83522	-1.63577	-0.11064	-0.482952	0.817956	0.378637	0.260273	0.287666	6
NM_139285	ENSG00000270765	GAS2L2	1.15282	0.838455	-1.47659	-1.18543	-0.316943	0.440817	1.3102	0.888038	-1.0933	-0.558074	6
NM_004933	ENSG00000129910	CDH15	0.462261	0.495469	-2.23188	-1.46571	-0.117519	-0.0517595	0.724454	0.938019	0.434431	0.812239	6
NM_001031702	ENSG00000082684	SEMA5B	1.52174	0.767311	-1.09538	-1.66524	0.111845	-0.351747	0.756127	1.19107	-0.632961	-0.602763	6
NM_173084	ENSG00000213186	TRIM59	0.981009	0.628073	-0.559889	-0.982719	1.18526	1.46895	-1.46484	-1.18062	0.0631169	-0.13834	6
NM_020405	ENSG00000161381	PLXDC1	1.5902	1.30454	-1.03779	-0.72195	-0.978772	-0.954752	0.835677	0.737958	-0.888631	0.113519	6
NR_033963	NR_033963	NR_033963	0.145986	0.642813	-1.27481	-1.27481	1.49615	1.61989	-0.705229	-0.355153	0.353042	-0.647891	6
NM_016239	ENSG00000091536	MYO15A	0.850436	1.12284	-1.49715	-1.46982	-0.671963	-0.844188	0.284529	0.315972	1.21959	0.689762	6
NM_024522	ENSG00000084628	NKAIN1	0.818429	0.667667	-1.31699	-1.46039	-0.576394	-1.12034	1.16948	1.25253	0.246139	0.319869	6
NM_001102566	ENSG00000248485	PCP4L1	1.30975	1.8605	-0.760568	-1.18236	0.0392281	-1.15758	0.227289	0.710592	-0.705578	-0.341274	6
NM_001144994	ENSG00000204128	C2orf72	1.15015	1.02438	-1.8203	-1.77295	0.316066	0.247274	0.588777	0.530963	-0.0573313	-0.207022	6
NR_046079	NR_046079	NR_046079	0.867115	1.81606	-0.376951	-0.946815	-0.375898	-0.946815	0.926009	0.930923	-0.946815	-0.946815	6
NM_001348181	ENSG00000198399	ITSN2	-0.899056	1.33483	-0.899056	-0.899056	0.0798246	0.414441	1.52231	1.14387	-0.899056	-0.899056	6
NM_001080529	ENSG00000122574	WIPF3	0.751202	0.834125	-1.29341	-1.15692	-0.722623	-1.25257	1.36013	1.11486	0.193541	0.171659	6
NM_014747	ENSG00000117016	RIMS3	0.348133	0.373588	-1.10021	-1.18188	0.822805	0.399332	1.32566	1.23393	-1.12095	-1.1004	6
NM_004159_7	NM_004159_7	NM_004159_7	0.277985	1.05885	-1.27471	-1.28907	0.580138	1.14312	0.816487	0.717154	-0.812289	-1.21766	6
NR_033838	NR_033838	NR_033838	0.348111	-0.73474	-0.164876	-0.73474	-0.73474	-0.73474	1.68663	1.93201	-0.128175	-0.73474	6
NM_001134888	ENSG00000254656	RTL1	1.27987	1.23253	-0.786948	-0.888614	-0.496648	-1.44257	0.954042	1.08531	-0.395242	-0.541732	6
NM_001376515	ENSG00000100302	RASD2	0.121951	0.785559	-1.29884	-1.29884	1.25075	-0.136721	1.12253	1.08946	-0.963913	-0.671926	6
NM_001253915	ENSG00000065882	TBC1D1	0.853351	1.2211	-1.08262	-1.60789	-0.820522	-0.480676	0.828998	1.30245	-0.329098	0.114907	6
NM_173465	ENSG00000050767	COL23A1	1.27732	0.805386	-0.910863	-1.51989	-1.07711	-1.05586	0.435713	0.886995	0.536671	0.621628	6
NR_135038	NR_135038	NR_135038	0.336014	1.08872	-0.92879	-0.794375	-0.606606	-0.905139	1.59995	1.39095	-0.846435	-0.334284	6
NM_001166290	ENSG00000187486	KCNJ11	0.951152	0.719291	-0.607455	-1.05415	0.975399	0.0809667	0.709021	1.01086	-1.52652	-1.25856	6
NR_110592	NR_110592	NR_110592	0.160147	0.348187	-0.671343	-0.787827	0.768893	0.852623	1.17028	1.0468	-1.2135	-1.67426	6
NM_004821	ENSG00000113196	HAND1	1.32127	1.11835	-1.08317	-1.41801	0.530831	0.105586	0.77385	0.578931	-0.92275	-1.00488	6
NM_170731	ENSG00000176697	BDNF	-0.401595	-1.04232	-1.04232	-1.04232	0.833492	-0.0493389	0.922833	1.814	0.702633	-0.695071	6
NR_033861	NR_033861	NR_033861	1.39796	1.7094	-1.17418	-0.788471	-0.4475	-0.43055	0.38972	0.704406	-0.243652	-1.11713	6
NM_015063	ENSG00000118160	SLC8A2	1.44561	1.47952	-0.880267	-0.846698	-0.803772	-1.19202	0.773961	0.712132	-0.262485	-0.425975	6
NR_038404	NR_038404	NR_038404	1.12818	1.4472	-0.405938	-1.2413	-0.041981	0.485312	0.736451	0.346532	-1.5463	-0.908162	6
NM_001348677	ENSG00000205307	SAP25	0.847938	1.09337	-0.66538	-1.81005	0.158152	0.932851	0.323716	-0.585091	0.887635	-1.18314	6
NM_014694	ENSG00000197859	ADAMTSL2	1.15103	0.514917	-0.99962	-1.01398	-0.136985	0.227829	1.09158	1.24172	-1.56948	-0.507003	6
NM_015982	ENSG00000288504	YBX2	1.57055	1.61366	-1.38144	-1.32879	-0.0847133	-0.446796	-0.130141	-0.246449	0.151603	0.282514	6
NR_046231	NR_046231	NR_046231	0.671554	0.794691	-1.48749	-1.62445	0.925668	1.11527	0.611253	0.072028	-0.294836	-0.783693	6
NM_001025100	ENSG00000197971	MBP	0.837118	0.124402	0.0249641	-2.10948	1.31132	0.965565	-0.144333	0.452244	-0.7489	-0.712896	6
NR_036494	NR_036494	NR_036494	1.106	1.14759	-1.32274	-1.35192	-0.388844	1.23867	0.169029	0.671084	-0.657508	-0.611362	6
NM_181456	ENSG00000162910	MRPL55	1.31213	1.21278	-0.103671	-1.17507	-0.0579318	-0.948927	1.05744	0.645183	-1.25466	-0.687276	6
NR_135834	NR_135834	NR_135834	1.21612	0.681182	-0.960108	-1.83508	0.0341336	0.352327	1.21041	0.465737	-0.17074	-0.99399	6
NM_001282607	ENSG00000147256	ARHGAP36	0.095032	0.331804	-0.851982	-1.82927	-0.850393	-0.667154	1.03727	1.19456	0.8091	0.731035	6
NR_026791	NR_026791	NR_026791	1.3828	1.80463	-0.309947	-0.924022	-0.432153	0.130825	0.34939	0.0856432	-1.49628	-0.590881	6
NM_183376	ENSG00000140450	ARRDC4	0.278301	0.261414	-0.995367	-1.15436	0.970089	0.746346	1.22075	0.969486	-1.13708	-1.15958	6
NM_032950	ENSG00000278843	MMP28	0.620655	0.205785	-1.35766	-1.69671	0.169082	0.193561	1.30401	1.21539	0.102366	-0.756485	6
NR_110745	NR_110745	NR_110745	0.910489	0.0443358	-0.642204	-0.256492	-0.641151	-1.21207	1.74719	1.11345	0.148514	-1.21207	6
NR_002727	NR_002727	NR_002727	1.57311	1.64043	-1.12872	-1.49599	-0.197278	-0.0758598	-0.0852727	-0.434373	0.123592	0.0803534	6
NM_203295	ENSG00000146054	TRIM7	0.915692	0.877879	-0.330195	-1.03585	-0.589123	-0.429188	1.28825	1.34092	-0.828953	-1.20943	6
NM_031949	ENSG00000120440	TTLL2	1.29402	0.993971	-0.35538	-0.802078	-0.765358	-0.912842	1.33888	0.897732	-0.68246	-1.00649	6
NM_000665	ENSG00000087085	ACHE	1.35638	1.55792	-1.35809	-1.50975	-0.504186	0.0112797	0.106007	0.451096	-0.20578	0.0951235	6
NR_138257	NR_138257	NR_138257	1.04384	1.1405	-1.43867	-1.2066	0.236203	0.136407	0.87038	0.879822	-0.855682	-0.806196	6
NR_027898	NR_027898	NR_027898	0.174059	0.564055	-0.950482	-0.56477	-1.52035	-0.940062	1.60818	1.1464	0.107502	0.37546	6
NM_005144	ENSG00000168453	HR	-0.334632	1.51462	-1.59633	-1.59633	-0.163827	-0.0207337	0.614894	0.729197	0.451833	0.401303	6
NR_132999	NR_132999	NR_132999	1.53716	1.66846	-0.746987	-0.539571	-0.161007	0.0348446	0.249292	0.13847	-1.48718	-0.693482	6
NR_110568	NR_110568	NR_110568	0.314858	-0.805519	-0.536071	-0.550435	0.4508	-1.10593	1.17879	2.0319	-0.49937	-0.479019	6
NM_033142	ENSG00000196337	CGB7	0.752015	0.776164	-1.72573	-1.7401	-0.327391	0.861822	0.663664	0.152858	0.0776455	0.509049	6
NM_017826	ENSG00000120669	SOHLH2	1.94714	1.29061	-1.52065	-0.2522	0.256435	-0.207157	0.0333722	-0.601001	-0.488371	-0.458173	6
NM_001351044	ENSG00000186862	PDZD7	0.951897	1.01248	-0.789403	-1.34183	-0.748858	-0.86377	1.24288	1.15271	-0.212087	-0.404029	6
NM_139278	ENSG00000168481	LGI3	0.649837	0.832365	-1.50398	-1.24022	0.290426	0.435236	1.03253	1.09392	-0.90752	-0.682589	6
NM_015722	ENSG00000130643	CALY	0.803119	1.12315	-1.84831	-1.34594	0.142017	-0.0818796	0.826976	0.868413	-0.316385	-0.171155	6
NM_013281	ENSG00000125848	FLRT3	0.83721	0.628307	-1.37511	-1.37511	0.912876	-1.05599	-0.398251	0.667818	1.13678	0.0214752	6
NM_001292037	ENSG00000014257	ACP3	0.166805	0.245918	-1.7575	-0.801924	1.45241	1.23019	0.0166825	0.690952	-0.725217	-0.518317	6
NR_136406	NR_136406	NR_136406	1.53223	0.600464	-1.43682	-1.45119	-0.449951	-0.431093	0.414686	1.09414	0.0414732	0.08605	6
NM_145239	ENSG00000167371	PRRT2	1.40196	1.34518	-0.408859	-1.02598	-0.226177	0.170479	0.908529	0.157904	-1.13961	-1.18342	6
NM_001145028	ENSG00000288318	PALM3	1.46061	1.47513	-1.13202	-0.827701	-0.153143	-0.551739	1.1527	-0.39326	-0.525459	-0.505108	6
NM_002148	ENSG00000128710	HOXD10	0.540827	0.587444	-1.08517	-1.12812	0.13615	-0.204115	1.41868	1.41652	-0.759806	-0.9224	6
NM_018698	ENSG00000101888	NXT2	-0.747848	-0.08424	-1.85575	-0.900187	1.25216	1.02826	0.877733	0.498108	0.2046	-0.272834	6
NM_001033719	ENSG00000176222	ZNF404	1.09323	1.26456	-1.07281	-1.66168	0.288471	0.449891	0.673394	0.315267	-0.430733	-0.919589	6
NM_000965	ENSG00000077092	RARB	0.940392	0.95491	-1.08237	-1.65224	-0.355691	-1.07195	0.769132	0.796215	0.567598	0.134011	6
NM_024335	ENSG00000159387	IRX6	1.24118	0.562892	-1.80643	-1.25093	-0.249697	-0.492934	0.61494	1.04988	0.241727	0.0893752	6
NM_001253723	ENSG00000157851	DPYSL5	1.57739	1.46864	-0.821954	-1.32831	-0.541723	-0.215828	0.362499	0.577159	-0.376923	-0.700953	6
NR_036508	NR_036508	NR_036508	0.752619	1.13897	-1.77548	-1.69795	0.0121735	0.378312	0.53942	0.191457	0.30869	0.151792	6
NM_001160301	ENSG00000188641	DPYD	0.16291	0.192067	-1.56801	-1.85353	1.08273	1.04535	0.276848	0.329423	0.12383	0.20839	6
NR_038844	NR_038844	NR_038844	-1.16327	0.429896	-0.509352	-0.683508	0.483999	0.354999	1.88085	0.811205	-1.19742	-0.407401	6
NM_001170747	ENSG00000102309	PIN4	0.703845	0.986804	-0.706747	-0.994674	-0.559653	-0.809671	1.41699	1.25324	-0.459951	-0.830183	6
NM_001190844	ENSG00000188051	TMEM221	0.565363	0.556577	-1.31127	-1.26843	0.93995	0.931646	0.527221	0.820325	-0.598927	-1.16245	6
NM_017414	ENSG00000184979	USP18	1.20199	1.07315	-0.973416	-0.666075	0.461244	0.399645	0.713415	0.347456	-1.06232	-1.49508	6
NR_147931	NR_147931	NR_147931	0.396319	1.63647	0.120199	-1.02447	-1.02447	-0.444189	1.33019	0.452334	-0.417909	-1.02447	6
NM_002224	ENSG00000096433	ITPR3	-0.109582	0.00675691	-1.27913	-1.37539	0.242736	0.176653	1.52711	1.46075	-0.265778	-0.384122	6
NM_001009877	ENSG00000028310	BRD9	0.604449	0.762329	-1.88605	-1.59489	0.621414	-0.231307	0.380254	0.478572	0.620956	0.244281	6
NM_001101391	ENSG00000220008	LINGO3	0.219355	0.693395	-1.58078	-1.48583	0.120912	-0.700575	0.85214	1.25771	0.438965	0.18471	6
NM_001348255	ENSG00000196972	SMIM10L2B	1.48528	1.50159	-0.557544	-0.997925	-0.555143	-0.533894	0.682906	0.500491	-0.670092	-0.855664	6
NR_126400_2	NR_126400_2	NR_126400_2	-0.101664	1.62694	-0.742385	-0.742385	-0.171467	-0.742385	1.22276	1.13535	-0.742385	-0.742385	6
NM_005467_2	NM_005467_2	NM_005467_2	0.380708	0.941957	-0.938827	-0.0748608	-0.619572	0.160589	0.90173	1.18471	-1.91612	-0.0203132	6
NM_022119	ENSG00000282937	PRSS22	1.55195	1.32112	-0.716168	-1.28603	-0.715115	0.28956	0.488151	0.405123	-0.679468	-0.659117	6
NM_001172219	ENSG00000010803	SCMH1	0.879	0.586745	0.468148	-1.49766	0.790332	1.01429	-0.520796	-0.578002	0.3556	-1.49766	6
NM_001300912	ENSG00000160961	ZNF333	1.44708	1.59503	-0.96103	-0.730244	-0.379858	-0.680074	0.657979	0.306059	-0.895084	-0.35986	6
NM_001024809	ENSG00000131759	RARA	1.15663	1.3673	-1.3284	-0.0973575	-0.339224	-1.53603	0.368815	0.694893	-0.263057	-0.0235783	6
NM_032445	ENSG00000277848	MEGF11	0.625368	0.916711	-1.13596	-1.3333	-1.01751	-0.883145	0.669292	0.689896	0.845791	0.622861	6
NM_000911	ENSG00000116329	OPRD1	0.0837488	0.138964	-1.56249	-1.55637	0.662117	0.214096	1.16328	1.15454	-0.068282	-0.229603	6
NR_164368	NR_164368	NR_164368	0.776883	1.27049	-0.663386	-0.665893	-0.545052	-0.555522	1.12977	1.15029	-0.976002	-0.921576	6
NM_022761	ENSG00000137720	C11orf1	0.859316	0.633371	-2.47557	-0.216431	-0.175344	0.526633	0.234576	0.634277	-0.0830315	0.0621983	6
NM_003692	ENSG00000241697	TMEFF1	1.18881	1.0472	-1.55024	-1.45299	-0.197145	-0.564993	0.56743	0.401701	0.0967337	0.463494	6
NM_021146	ENSG00000171819	ANGPTL7	-0.377328	-0.852515	-1.79812	-0.529667	1.5896	0.512556	0.862939	0.244809	0.250038	0.097686	6
NR_109956	NR_109956	NR_109956	1.17618	1.02798	-1.34954	-0.17594	0.13563	-0.605909	0.947137	0.695787	-0.558824	-1.29249	6
NM_001040710	ENSG00000186453	FAM228A	0.94493	1.49679	-0.807136	-0.719076	0.316783	-0.071804	0.609976	0.499824	-1.60137	-0.668913	6
NM_198471	ENSG00000186994	KANK3	0.688078	1.32559	-1.15929	-1.89843	0.367444	0.341366	-0.320162	-0.262795	0.45927	0.458935	6
NM_145244	ENSG00000145358	DDIT4L	0.470277	0.51749	-1.48396	-0.940388	1.02247	1.09966	0.578531	0.499576	-0.907123	-0.856522	6
NR_156697	NR_156697	NR_156697	-0.621815	0.754537	-0.426317	-1.58229	1.07342	0.719465	1.01007	0.613803	-0.938611	-0.602264	6
NR_015384	NR_015384	NR_015384	0.779897	0.939086	-1.17944	-1.37659	-0.0206727	-0.214719	1.20045	1.00268	-0.683775	-0.446924	6
NM_203347	ENSG00000177984	LCN15	1.39316	1.18818	-0.98362	-0.692459	-0.404178	-0.647415	0.700147	0.939141	-0.928629	-0.564326	6
NM_001349109	NM_001349109	NM_001349109	0.914907	0.359731	-0.808294	-0.707707	0.116197	-0.78304	0.949876	1.60486	-1.24046	-0.406074	6
NM_001146257	NM_001146257	NM_001146257	1.28315	0.715324	-1.01368	-1.01368	-1.01368	-1.01368	-0.0368217	0.864056	0.346901	0.882125	6
NM_001330529	ENSG00000159915	ZNF233	1.27018	-0.0558345	-0.423133	-0.612229	-1.56781	1.00543	0.484115	1.04739	-0.207223	-0.94089	6
NR_073189	NR_073189	NR_073189	-1.27636	-1.27636	-0.706501	-0.320788	1.14835	0.0371329	1.14501	1.11193	0.351484	-0.213884	6
NM_001256576	ENSG00000171617	ENC1	0.367153	0.757148	-0.757389	-0.771753	-1.32725	-1.32725	1.02741	0.550485	0.626743	0.854705	6
NM_001362798	ENSG00000105339	DENND3	0.543673	1.40071	-0.117504	-1.44735	0.261589	-0.413473	0.840674	0.840556	-0.902532	-1.00634	6
NM_032435	ENSG00000143674	MAP3K21	1.28825	1.3188	-0.523296	-0.575086	-0.583861	-0.630995	0.914236	0.665134	-1.11375	-0.759429	6
NM_001199642	ENSG00000173175	ADCY5	1.15887	1.30405	-0.489854	-0.820984	-0.564728	-0.0094421	0.684921	0.844842	-1.32365	-0.784027	6
NM_182584	ENSG00000198547	C20orf203	0.693026	2.26228	-0.727766	-0.727766	-0.156849	-0.147481	0.249094	0.010998	-0.727766	-0.727766	6
NR_125872	NR_125872	NR_125872	0.266885	0.371904	-1.35178	-1.56801	0.353152	0.355586	1.46998	0.778107	-0.137334	-0.538488	6
NM_001171183	ENSG00000214360	EFCAB9	1.01207	0.288782	0.334582	-1.44022	0.11651	-0.859939	0.981147	0.819669	0.187625	-1.44022	6
NM_001122752	ENSG00000163536	SERPINI1	0.96604	0.895791	-0.401163	-1.22039	-1.02953	-0.862471	1.24111	0.924861	-0.431018	-0.083233	6
NR_152588	NR_152588	NR_152588	0.981984	1.427	-0.942323	-0.942323	-0.371405	0.371175	0.611704	0.748833	-0.942323	-0.942323	6
NM_002516	ENSG00000104967	NOVA2	1.44776	1.44499	-0.915307	-1.03075	0.169044	0.0896456	0.265247	0.255956	-0.885406	-0.841165	6
NM_002404	ENSG00000166482	MFAP4	0.483346	0.836843	-0.641176	-0.50973	-1.05115	-1.02911	1.32186	1.2829	-0.743863	0.0500874	6
NM_138433	ENSG00000130487	KLHDC7B	0.117801	0.614628	-1.30299	-0.747492	1.46797	1.27025	-0.733414	-0.771093	0.324857	-0.240511	6
NR_146772	NR_146772	NR_146772	-0.0685393	0.181738	-1.33023	-0.374657	0.724803	1.11769	-1.33023	0.712696	-0.723669	1.09041	6
NM_024501	ENSG00000128645	HOXD1	0.940718	1.09498	-0.62299	-1.68718	-0.30531	-0.331338	0.824205	0.98524	-0.693666	-0.204656	6
NM_001097_2	NM_001097_2	NM_001097_2	0.630522	0.698839	-0.984816	-1.96211	0.907977	0.726427	-0.408082	0.599617	0.0860497	-0.294425	6
NM_145272	ENSG00000270806	C17orf50	-0.476358	0.674676	-0.989345	-0.603632	-0.262661	-0.245711	1.56932	1.46463	-0.198626	-0.932293	6
NM_172109_2	NM_172109_2	NM_172109_2	1.3217	1.2222	-1.27093	-1.27093	0.0256197	-0.690643	0.503255	0.60681	-0.238645	-0.208447	6
NM_013253	ENSG00000050165	DKK3	1.28023	0.304535	-0.635791	-1.61308	0.441952	-0.299587	1.04798	0.712439	-0.252502	-0.986168	6
NR_033815	NR_033815	NR_033815	1.584	1.2328	-1.13652	-0.581019	-0.157638	-0.143541	0.293398	0.554637	-1.13652	-0.509603	6
NM_001258328	ENSG00000180448	ARHGAP45	0.971196	0.734848	-0.301608	-0.955933	0.348296	0.234263	0.638825	0.485312	-2.07641	-0.0787853	6
NR_131233	NR_131233	NR_131233	1.39577	1.2706	-0.872345	-1.44221	-0.463328	0.355104	0.331974	0.0345988	-0.835644	0.225474	6
NM_032623	ENSG00000137463	MGARP	0.399833	0.211851	-0.704999	-0.747094	-0.233073	-0.375534	1.52255	1.56875	-0.716696	-0.925591	6
NM_001355469_3	NM_001355469_3	NM_001355469_3	1.39897	1.6192	-0.813357	-0.257857	-0.0240847	-0.813357	-0.0258128	0.543017	-0.813357	-0.813357	6
NR_120540	NR_120540	NR_120540	1.3598	1.35976	-1.6114	-0.89884	0.44891	0.164653	-0.160124	-0.0848241	-0.433248	-0.144687	6
NM_000363	ENSG00000129991	TNNI3	0.984771	1.2952	-1.49968	-1.38375	-0.258694	-0.453138	0.459598	0.230623	0.257422	0.367645	6
NM_001199505	ENSG00000087495	PHACTR3	0.946896	0.961414	-1.07587	-1.64573	0.491203	0.802188	0.319415	0.397194	-0.613451	-0.583254	6
NM_000502	ENSG00000121053	EPX	0.814111	1.6225	-1.1552	-1.36313	0.292221	0.0264973	0.288881	0.482703	-0.771907	-0.236683	6
NR_160682	NR_160682	NR_160682	0.925765	0.390778	-1.73722	-1.50643	0.100309	0.203483	0.569134	0.672733	-0.222391	0.603838	6
NR_110533	NR_110533	NR_110533	1.33113	1.61175	-0.256277	-0.855306	-0.254149	-0.648763	0.473841	0.232046	-0.450301	-1.18397	6
NR_144376	NR_144376	NR_144376	1.40291	1.0501	-0.966342	-0.939689	-0.167668	-0.26445	0.735454	0.797903	-0.902	-0.746211	6
NM_181506	ENSG00000186105	LRRC70	0.646636	1.16955	-0.626168	-1.84547	-0.43277	0.287562	-0.267206	-0.523236	0.978554	0.612556	6
NM_152492	ENSG00000162592	CCDC27	0.898989	0.999437	-1.17242	-1.66167	0.0941142	0.0363992	0.930684	0.640698	-0.367682	-0.398548	6
NM_001080483	ENSG00000187616	MYMK	1.8325	0.18547	-0.760135	-0.760135	-0.760135	-0.760135	0.793891	0.716673	0.272148	-0.760135	6
NR_026892	NR_026892	NR_026892	0.213838	0.56508	-1.93681	-1.23822	0.157838	0.0665615	0.942727	0.927386	0.247979	0.0536305	6
NR_125885	NR_125885	NR_125885	0.569912	0.444742	-2.26807	-0.742648	0.450649	-0.109083	0.499386	-0.0769357	0.486587	0.74546	6
NM_020997	ENSG00000243709	LEFTY1	0.0214726	0.686678	-2.00129	-0.827692	1.14437	0.586259	0.475216	0.45268	-0.0592691	-0.478423	6
NM_000164	ENSG00000010310	GIPR	1.12316	1.28016	-0.519296	-1.08916	-0.110279	-0.508875	0.204956	1.17073	-1.08916	-0.462244	6
NR_110564	NR_110564	NR_110564	0.177407	-0.00502714	-0.539705	-0.114346	-0.946081	-1.517	1.52938	1.19953	0.336258	-0.120411	6
NM_003159	ENSG00000008086	CDKL5	0.542734	0.679815	-1.58127	-1.61421	-0.0960718	-0.135557	0.357403	0.202595	0.826062	0.818501	6
NM_001256495	ENSG00000140400	MAN2C1	0.825755	1.2723	-1.69996	-0.428567	-0.837328	0.04085	-0.136059	0.754013	0.692572	-0.483577	6
NR_125803	NR_125803	NR_125803	0.386835	0.163527	-0.91116	-0.937342	-0.773297	-0.892298	1.24361	1.52325	-0.157638	0.354513	6
NM_152474	ENSG00000177025	C19orf18	0.100937	0.40915	-0.749991	-1.31986	1.22973	0.477457	0.454328	1.00567	-0.287572	-1.31986	6
NR_110828	NR_110828	NR_110828	-0.145106	1.44806	-0.215963	-0.785828	-0.21491	-0.785828	1.17932	1.09191	-0.785828	-0.785828	6
NR_037846	NR_037846	NR_037846	1.48182	1.40543	-0.957376	-0.366892	-0.0712364	0.329264	-0.0748848	-0.300292	-0.0988435	-1.34699	6
NR_110184	NR_110184	NR_110184	0.0461694	-0.0229557	-1.8562	-1.05199	0.774033	0.713954	0.903196	0.800966	0.0522222	-0.359395	6
NR_109897	NR_109897	NR_109897	-0.853926	-0.0552	-0.773526	-1.02291	0.321754	0.687006	1.47393	1.13138	-0.920483	0.0119778	6
NR_030732	NR_030732	NR_030732	0.908882	0.529673	-0.818082	-1.38795	-0.0913982	-0.807661	0.896778	1.17378	0.357004	-0.76103	6
NR_125851	NR_125851	NR_125851	0.584152	1.37737	-0.659914	-0.674279	0.0667694	0.759676	0.544405	0.461377	-1.22978	-1.22978	6
NR_003140	NR_003140	NR_003140	0.885274	1.43286	-1.06903	-0.370441	0.138194	-1.6389	0.494872	0.148566	-0.278313	0.256911	6
NR_138422	NR_138422	NR_138422	1.168	1.09196	-0.724349	-0.380426	-1.70547	-0.328278	0.847557	0.429468	-0.165729	-0.232736	6
NM_016944	ENSG00000127364	TAS2R4	0.0456882	1.20936	-0.354081	-0.380263	0.63927	-1.06843	0.897471	0.0424387	-1.64872	0.617266	6
NM_005923	ENSG00000197442	MAP3K5	-0.993463	-1.35178	-0.329174	-0.173792	0.663423	0.31899	1.22086	1.37911	-0.298615	-0.435562	6
NR_046836	NR_046836	NR_046836	0.470134	0.356766	-0.475577	-1.29481	0.881781	-0.67479	1.32154	0.887455	-0.8898	-0.582699	6
NM_001321770	ENSG00000198075	SULT1C4	0.374673	-0.266629	-1.09678	-1.18663	-0.318985	-0.451488	1.33753	1.34883	0.553372	-0.293896	6
NR_034027	NR_034027	NR_034027	1.43767	1.10287	-0.632647	-1.05444	0.358265	0.549048	-0.633079	0.43299	-0.577656	-0.983024	6
NM_004615	ENSG00000156298	TSPAN7	0.448127	0.661323	-1.15071	-1.25041	-0.34302	-0.90753	1.16621	1.11219	0.0635782	0.200249	6
NR_126508	NR_126508	NR_126508	-0.142195	-1.02085	-1.02085	-1.02085	1.11609	0.292645	0.647448	1.09808	0.724098	-0.673606	6
NR_125963	NR_125963	NR_125963	0.194956	0.431728	-0.752057	0.0141167	-1.15843	-0.736372	1.1843	1.5805	-0.697066	-0.0616666	6
NM_133261	ENSG00000179855	GIPC3	-0.0649628	-0.0451801	-1.26024	-1.05017	1.31272	1.30569	0.493226	0.357651	-0.597178	-0.451565	6
NM_198576	ENSG00000188157	AGRN	1.36425	0.942307	-0.863691	-1.0653	-1.12233	-0.202842	0.816453	0.577519	-0.135874	-0.310495	6
NR_135006	NR_135006	NR_135006	0.43921	-0.146781	-1.43497	-1.4692	0.881805	1.26249	0.474179	-0.0209856	0.0125661	0.00168029	6
NM_015993	ENSG00000102934	PLLP	0.232322	-0.0783385	-0.711959	-0.678234	1.10787	0.79455	0.705511	0.890029	-1.49862	-0.76313	6
NM_003940	ENSG00000058056	USP13	0.37092	0.30382	-1.58484	-1.61235	0.536688	0.633298	0.0127361	-0.0400125	0.621702	0.758038	6
NM_001364172	ENSG00000177108	ZDHHC22	1.80884	0.944156	-0.567815	-0.567815	-0.567815	-0.567815	-0.255098	0.908993	-0.567815	-0.567815	6
NR_102369	NR_102369	NR_102369	1.18481	1.08531	-1.09494	-0.139371	-1.40783	-0.0943278	0.557324	0.469912	0.220023	-0.78091	6
NR_126011	NR_126011	NR_126011	-1.13646	1.12624	-0.482547	-1.22168	-0.630743	-0.0864754	0.769004	0.784543	-0.149335	1.02746	6
NM_001080434	ENSG00000142235	LMTK3	1.08817	1.06326	-0.561502	-0.679473	0.0210944	-0.0874909	0.746177	0.740907	-1.0162	-1.31494	6
NR_125994	NR_125994	NR_125994	1.34117	0.961958	-0.955661	-0.400161	-0.955661	0.037317	0.18853	1.08727	-0.349096	-0.955661	6
NM_024768	ENSG00000114654	EFCC1	-0.880802	-1.41472	-0.188847	-0.43823	-0.186563	0.195334	1.16488	1.55702	-0.110396	0.30233	6
NM_001168241	ENSG00000157833	GAREM2	1.23845	1.16315	-0.894968	-1.43581	-0.301333	-0.554799	0.648508	0.532065	-0.291066	-0.10419	6
NM_052854	ENSG00000157613	CREB3L1	0.760202	1.25472	-0.992772	-0.761985	-0.99086	-0.97391	0.992598	0.379341	-0.0675714	0.400235	6
NM_001163922	ENSG00000186806	VSIG10L	0.643256	0.98895	-1.59292	-1.45262	0.586877	0.566842	0.404334	0.0949765	-0.237232	-0.00247146	6
[truncated: 1 more rows]
