# Supplementary material for: ALS-associated RNA-binding proteins promote UNC13A transcription through REST downregulation
Source: EMBO J. 2025 Jul 24;44(17):4745–71. doi: 10.1038/s44318-025-00506-0 (PMC12402202; doi:10.1038/s44318-025-00506-0)
Supplement: Supplementary file 6 — Source data Fig. 1 [file 44318_2025_506_MOESM6_ESM.zip]

Archive with 28 entries (24 files):
- Figure 1/
- __MACOSX/._Figure 1
- Figure 1/.DS_Store
- __MACOSX/Figure 1/._.DS_Store
- Figure 1/Fig1D/
- __MACOSX/Figure 1/._Fig1D
- Figure 1/Fig1E/
- __MACOSX/Figure 1/._Fig1E
- Figure 1/Fig1F/
- __MACOSX/Figure 1/._Fig1F
- Figure 1/Fig1D/Fig1D.xlsx
- __MACOSX/Figure 1/Fig1D/._Fig1D.xlsx
- Figure 1/Fig1E/Western_HSP70.tif
- __MACOSX/Figure 1/Fig1E/._Western_HSP70.tif
- Figure 1/Fig1E/.DS_Store
- __MACOSX/Figure 1/Fig1E/._.DS_Store
- Figure 1/Fig1E/Western_TDP-43.tif
- __MACOSX/Figure 1/Fig1E/._Western_TDP-43.tif
- Figure 1/Fig1E/Western_FUS.tif
- __MACOSX/Figure 1/Fig1E/._Western_FUS.tif
- Figure 1/Fig1E/Western_MATR3.tif
- __MACOSX/Figure 1/Fig1E/._Western_MATR3.tif
- Figure 1/Fig1E/Western_UNC13A.tif
- __MACOSX/Figure 1/Fig1E/._Western_UNC13A.tif
- Figure 1/Fig1E/Western_hnRNPA1.tif
- __MACOSX/Figure 1/Fig1E/._Western_hnRNPA1.tif
- Figure 1/Fig1F/Fig1F.xlsx
- __MACOSX/Figure 1/Fig1F/._Fig1F.xlsx
