# Supplementary material for: ALS-associated RNA-binding proteins promote UNC13A transcription through REST downregulation
Source: EMBO J. 2025 Jul 24;44(17):4745–71. doi: 10.1038/s44318-025-00506-0 (PMC12402202; doi:10.1038/s44318-025-00506-0)
Supplement: Supplementary file 6 — Source data Fig. 1 [file 44318_2025_506_MOESM6_ESM.zip › Figure 1/Fig1D/Fig1D.xlsx]

## Sheet: Sheet1
Source data Figure 1D
	replicate1	replicate2	replicate3
WT	1.0339	0.933042	1.03306
TDP-43-KO	0.0293311	0.0248218	0.0355704
MATR3-KO	0.0225097	0.0116092	0.0276977
FUS-KO	0.0538893	0.0540591	0.0823852
hnRNPA1-KO	0.0471006	0.042344	0.0278543
