# Supplementary material for: ALS-associated RNA-binding proteins promote UNC13A transcription through REST downregulation
Source: EMBO J. 2025 Jul 24;44(17):4745–71. doi: 10.1038/s44318-025-00506-0 (PMC12402202; doi:10.1038/s44318-025-00506-0)
Supplement: Supplementary file 6 — Source data Fig. 1 [file 44318_2025_506_MOESM6_ESM.zip › Figure 1/Fig1F/Fig1F.xlsx]

## Sheet: Sheet1
Source data Figure 1F
	replicate1	replicate2	replicate3
WT	1.03664	1.05718	0.906182
MKO-vector	0.228282	0.291424	0.197991
MKO-MATR3	0.605524	0.554638	0.534517
FKO-vector	0.287863	0.27407	0.316842
FKO-FUS	1.29716	1.42577	1.23437
hnRKO-vector	0.155873	0.152145	0.106825
hnRKO-hnR	1.17845	1.12053	1.24404
