# Supplementary material for: ALS-associated RNA-binding proteins promote UNC13A transcription through REST downregulation
Source: EMBO J. 2025 Jul 24;44(17):4745–71. doi: 10.1038/s44318-025-00506-0 (PMC12402202; doi:10.1038/s44318-025-00506-0)
Supplement: Supplementary file 7 — Source data Fig. 2 [file 44318_2025_506_MOESM7_ESM.zip]

Archive with 34 entries (26 files):
- Figure 2/
- __MACOSX/._Figure 2
- Figure 2/.DS_Store
- __MACOSX/Figure 2/._.DS_Store
- Figure 2/Fig2B/
- __MACOSX/Figure 2/._Fig2B
- Figure 2/Fig2E/
- __MACOSX/Figure 2/._Fig2E
- Figure 2/Fig2D/
- __MACOSX/Figure 2/._Fig2D
- Figure 2/Fig2C/
- __MACOSX/Figure 2/._Fig2C
- Figure 2/Fig2F/
- __MACOSX/Figure 2/._Fig2F
- Figure 2/Fig2A/
- __MACOSX/Figure 2/._Fig2A
- Figure 2/Fig2G/
- __MACOSX/Figure 2/._Fig2G
- Figure 2/Fig2B/AGE.tif
- __MACOSX/Figure 2/Fig2B/._AGE.tif
- Figure 2/Fig2E/Fig2E.xlsx
- __MACOSX/Figure 2/Fig2E/._Fig2E.xlsx
- Figure 2/Fig2D/Fig2D.xlsx
- __MACOSX/Figure 2/Fig2D/._Fig2D.xlsx
- Figure 2/Fig2C/Fig2C.xlsx
- __MACOSX/Figure 2/Fig2C/._Fig2C.xlsx
- Figure 2/Fig2F/Fig2F.xlsx
- __MACOSX/Figure 2/Fig2F/._Fig2F.xlsx
- Figure 2/Fig2A/Fig2A.xlsx
- __MACOSX/Figure 2/Fig2A/._Fig2A.xlsx
- Figure 2/Fig2G/.DS_Store
- __MACOSX/Figure 2/Fig2G/._.DS_Store
- Figure 2/Fig2G/Fig2G.xlsx
- __MACOSX/Figure 2/Fig2G/._Fig2G.xlsx
