# Supplementary material for: ALS-associated RNA-binding proteins promote UNC13A transcription through REST downregulation
Source: EMBO J. 2025 Jul 24;44(17):4745–71. doi: 10.1038/s44318-025-00506-0 (PMC12402202; doi:10.1038/s44318-025-00506-0)
Supplement: Supplementary file 7 — Source data Fig. 2 [file 44318_2025_506_MOESM7_ESM.zip › Figure 2/Fig2E/Fig2E.xlsx]

## Sheet: Sheet1
Source data Figure 2E
	replicate1	replicate2	replicate3
WT_DMSO	1	1	1
MATR3-KO_DMSO	0.293866	0.266324	0.412787
MATR3-KO_CHX	0.54654	0.493005	0.835421
FUS-KO_DMSO	0.0685119	0.0546	0.313528
FUS-KO_CHX	0.134361	0.0828038	0.440669
hnRNPA1-KO_DMSO	0.113237	0.141784	0.60252
hnRNPA1-KO_CHX	0.186232	0.232465	0.806434
