# Supplementary material for: ALS-associated RNA-binding proteins promote UNC13A transcription through REST downregulation
Source: EMBO J. 2025 Jul 24;44(17):4745–71. doi: 10.1038/s44318-025-00506-0 (PMC12402202; doi:10.1038/s44318-025-00506-0)
Supplement: Supplementary file 7 — Source data Fig. 2 [file 44318_2025_506_MOESM7_ESM.zip › Figure 2/Fig2F/Fig2F.xlsx]

## Sheet: Sheet1
Source data Figure 2F
	replicate1	replicate2	replicate3
WT	1.04743	1.07652	0.87605
TDP-43-KO	1.01545	0.63115	0.891709
