# Supplementary material for: ALS-associated RNA-binding proteins promote UNC13A transcription through REST downregulation
Source: EMBO J. 2025 Jul 24;44(17):4745–71. doi: 10.1038/s44318-025-00506-0 (PMC12402202; doi:10.1038/s44318-025-00506-0)
Supplement: Supplementary file 7 — Source data Fig. 2 [file 44318_2025_506_MOESM7_ESM.zip › Figure 2/Fig2A/Fig2A.xlsx]

## Sheet: Sheet1
Source data Figure 2A
	replicate1	replicate2	replicate3
WT	0.00387311	0.00310616	0.00148646
TDP-43-KO	1.16921	0.902005	0.928782
MATR3-KO	0	0	0
FUS-KO	0	0	0
hnRNPA1-KO	0	0	0
