# Supplementary material for: ALS-associated RNA-binding proteins promote UNC13A transcription through REST downregulation
Source: EMBO J. 2025 Jul 24;44(17):4745–71. doi: 10.1038/s44318-025-00506-0 (PMC12402202; doi:10.1038/s44318-025-00506-0)
Supplement: Supplementary file 7 — Source data Fig. 2 [file 44318_2025_506_MOESM7_ESM.zip › Figure 2/Fig2G/Fig2G.xlsx]

## Sheet: Sheet1
Source data Figure2G
	replicate1	replicate2	replicate3	replicate4
WT	1.06782	0.758028	1.07546	1.09869
MATR3-KO	0.277825	0.247801	0.371488	0.356314
FUS-KO	0.00169614	0.0296628	0.115552	0.0819675
hnRNPA1-KO	0.559338	0.5906	0.641038	0.720586
