# Supplementary material for: ALS-associated RNA-binding proteins promote UNC13A transcription through REST downregulation
Source: EMBO J. 2025 Jul 24;44(17):4745–71. doi: 10.1038/s44318-025-00506-0 (PMC12402202; doi:10.1038/s44318-025-00506-0)
Supplement: Supplementary file 8 — Source data Fig. 3 [file 44318_2025_506_MOESM8_ESM.zip]

Archive with 32 entries (27 files):
- Figure 3/
- __MACOSX/._Figure 3
- Figure 3/.DS_Store
- __MACOSX/Figure 3/._.DS_Store
- Figure 3/Fig3F/
- __MACOSX/Figure 3/._Fig3F
- Figure 3/Fig3D/
- __MACOSX/Figure 3/._Fig3D
- Figure 3/Fig3E/
- __MACOSX/Figure 3/._Fig3E
- Figure 3/Fig3F/Western_REST(Millipore).tif
- __MACOSX/Figure 3/Fig3F/._Western_REST(Millipore).tif
- Figure 3/Fig3F/Western_HSP70.tif
- __MACOSX/Figure 3/Fig3F/._Western_HSP70.tif
- Figure 3/Fig3F/.DS_Store
- __MACOSX/Figure 3/Fig3F/._.DS_Store
- Figure 3/Fig3F/Western_REST(CST).tif
- __MACOSX/Figure 3/Fig3F/._Western_REST(CST).tif
- Figure 3/Fig3F/Fig3F_replicates/
- __MACOSX/Figure 3/Fig3F/._Fig3F_replicates
- Figure 3/Fig3D/Fig3D.xlsx
- __MACOSX/Figure 3/Fig3D/._Fig3D.xlsx
- Figure 3/Fig3E/Fig3E.xlsx
- __MACOSX/Figure 3/Fig3E/._Fig3E.xlsx
- Figure 3/Fig3F/Fig3F_replicates/FigS4C.xlsx
- __MACOSX/Figure 3/Fig3F/Fig3F_replicates/._FigS4C.xlsx
- Figure 3/Fig3F/Fig3F_replicates/replicate_4.tif
- __MACOSX/Figure 3/Fig3F/Fig3F_replicates/._replicate_4.tif
- Figure 3/Fig3F/Fig3F_replicates/replicate_3.tif
- __MACOSX/Figure 3/Fig3F/Fig3F_replicates/._replicate_3.tif
- Figure 3/Fig3F/Fig3F_replicates/replicate_2.tif
- __MACOSX/Figure 3/Fig3F/Fig3F_replicates/._replicate_2.tif
