# Supplementary material for: ALS-associated RNA-binding proteins promote UNC13A transcription through REST downregulation
Source: EMBO J. 2025 Jul 24;44(17):4745–71. doi: 10.1038/s44318-025-00506-0 (PMC12402202; doi:10.1038/s44318-025-00506-0)
Supplement: Supplementary file 8 — Source data Fig. 3 [file 44318_2025_506_MOESM8_ESM.zip › Figure 3/Fig3D/Fig3D.xlsx]

## Sheet: Sheet1
Source data Figure 3D
	replicate 1	replicate 2
WT	42.4923	43.5219
TDP-43-KO	47.4696	39.4529
MATR3-KO	72.8202	83.1843
FUS-KO	48.6273	68.6579
hnRNPA1-KO	95.119	79.462
