# Supplementary material for: ALS-associated RNA-binding proteins promote UNC13A transcription through REST downregulation
Source: EMBO J. 2025 Jul 24;44(17):4745–71. doi: 10.1038/s44318-025-00506-0 (PMC12402202; doi:10.1038/s44318-025-00506-0)
Supplement: Supplementary file 8 — Source data Fig. 3 [file 44318_2025_506_MOESM8_ESM.zip › Figure 3/Fig3E/Fig3E.xlsx]

## Sheet: Sheet1
Source data Figure 3E
	replicate1	replicate2	replicate3
Parental	0.929675	0.86796	1.20237
TDP-43-KO	1.51291	1.63793	1.69308
MATR3-KO	2.11715	2.13209	2.41546
FUS-KO	1.99995	1.7334	2.2454
hnRNPA1-KO	3.10049	3.15515	3.48153
