# Supplementary material for: ALS-associated RNA-binding proteins promote UNC13A transcription through REST downregulation
Source: EMBO J. 2025 Jul 24;44(17):4745–71. doi: 10.1038/s44318-025-00506-0 (PMC12402202; doi:10.1038/s44318-025-00506-0)
Supplement: Supplementary file 8 — Source data Fig. 3 [file 44318_2025_506_MOESM8_ESM.zip › Figure 3/Fig3F/Fig3F_replicates/FigS4C.xlsx]

## Sheet: Sheet1
Soource data Figure S4C
	rep1	rep2	rep3	rep4
WT	1	1	1	1
TDP-KO	1.20457	0.37716	1.75373	1.83248
MATR3-KO	2.43345	2.83275	4.90091	4.95672
FUS-KO	2.58423	2.57981	6.07364	3.87647
hnRNPA1-KO	2.81787	2.19492	4.21457	4.48443
