# Supplementary material for: ALS-associated RNA-binding proteins promote UNC13A transcription through REST downregulation
Source: EMBO J. 2025 Jul 24;44(17):4745–71. doi: 10.1038/s44318-025-00506-0 (PMC12402202; doi:10.1038/s44318-025-00506-0)
Supplement: Supplementary file 9 — Source data Fig. 4 [file 44318_2025_506_MOESM9_ESM.zip]

Archive with 28 entries (21 files):
- Figure 4/
- __MACOSX/._Figure 4
- Figure 4/.DS_Store
- __MACOSX/Figure 4/._.DS_Store
- Figure 4/Fig4G/
- __MACOSX/Figure 4/._Fig4G
- Figure 4/Fig4H/
- __MACOSX/Figure 4/._Fig4H
- Figure 4/Fig4F/
- __MACOSX/Figure 4/._Fig4F
- Figure 4/Fig4D/
- __MACOSX/Figure 4/._Fig4D
- Figure 4/Fig4C/
- __MACOSX/Figure 4/._Fig4C
- Figure 4/Fig4E/
- __MACOSX/Figure 4/._Fig4E
- Figure 4/Fig4G/Fig4G.xlsx
- __MACOSX/Figure 4/Fig4G/._Fig4G.xlsx
- Figure 4/Fig4H/Fig4H.xlsx
- __MACOSX/Figure 4/Fig4H/._Fig4H.xlsx
- Figure 4/Fig4F/Fig4F.xlsx
- __MACOSX/Figure 4/Fig4F/._Fig4F.xlsx
- Figure 4/Fig4D/Fig4D.xlsx
- __MACOSX/Figure 4/Fig4D/._Fig4D.xlsx
- Figure 4/Fig4C/Fig4C.xlsx
- __MACOSX/Figure 4/Fig4C/._Fig4C.xlsx
- Figure 4/Fig4E/Fig4E.xlsx
- __MACOSX/Figure 4/Fig4E/._Fig4E.xlsx
