# Supplementary material for: ALS-associated RNA-binding proteins promote UNC13A transcription through REST downregulation
Source: EMBO J. 2025 Jul 24;44(17):4745–71. doi: 10.1038/s44318-025-00506-0 (PMC12402202; doi:10.1038/s44318-025-00506-0)
Supplement: Supplementary file 9 — Source data Fig. 4 [file 44318_2025_506_MOESM9_ESM.zip › Figure 4/Fig4G/Fig4G.xlsx]

## Sheet: Sheet1
Source data Figure 4G
	replicate1	replicate2	replicate3	replicate4	replicate5
WT	6.38801	6.20536	6.22467	6.10941	6.09855
MATR3-KO	13.6701	12.439	14.122	14.0703	13.388
FUS-KO	42.0638	39.4859	42.5827	38.9966	39.2894
hnRNPA1-KO	20.8945	23.8902	23.1649	24.2444	25.7593
