# Supplementary material for: ALS-associated RNA-binding proteins promote UNC13A transcription through REST downregulation
Source: EMBO J. 2025 Jul 24;44(17):4745–71. doi: 10.1038/s44318-025-00506-0 (PMC12402202; doi:10.1038/s44318-025-00506-0)
Supplement: Supplementary file 9 — Source data Fig. 4 [file 44318_2025_506_MOESM9_ESM.zip › Figure 4/Fig4H/Fig4H.xlsx]

## Sheet: Sheet1
Source data Figure 4H
	replicate1	replicate2	replicate3
WT-Ctrl	0.796001	1.12066	1.08334
WT-si#1	2.89077	1.72851	2.47544
WT-si#2	1.65216	2.0542	2.3849
MATR3-KO-Ctrl	0.101925	0.11256	0.133143
MATR4-KO-si#1	1.60868	2.43287	1.78914
MATR5-KO-si#2	1.70448	1.89871	1.50348
FUS-KO-Ctrl	0.00424087	0.00471914	0.0117924
FUS-KO-si#1	1.73272	3.14862	3.01739
FUS-KO-si#2	1.68825	3.13569	2.81323
hnRNPA1-KO-Ctrl	0.0570166	0.0422219	0.043635
hnRNPA1-KO-si#1	3.54556	3.36404	3.92781
hnRNPA1-KO-si#2	2.86016	3.59207	3.40784
