# Supplementary material for: ALS-associated RNA-binding proteins promote UNC13A transcription through REST downregulation
Source: EMBO J. 2025 Jul 24;44(17):4745–71. doi: 10.1038/s44318-025-00506-0 (PMC12402202; doi:10.1038/s44318-025-00506-0)
Supplement: Supplementary file 9 — Source data Fig. 4 [file 44318_2025_506_MOESM9_ESM.zip › Figure 4/Fig4F/Fig4F.xlsx]

## Sheet: Sheet1
Source data Figure 4F
	replicate1	replicate2	replicate3
WT_mock	0.226426	0.163751	0.256816
WT_Canonical	0.955716	1.03793	1.00636
MATR3-KO_Canonical	0.672921	0.722654	0.568488
FUS-KO_Canonical	0.267164	0.220931	0.210211
hnRNPA1-KO_Canonical	0.658771	0.821296	0.749809
