# Supplementary material for: ALS-associated RNA-binding proteins promote UNC13A transcription through REST downregulation
Source: EMBO J. 2025 Jul 24;44(17):4745–71. doi: 10.1038/s44318-025-00506-0 (PMC12402202; doi:10.1038/s44318-025-00506-0)
Supplement: Supplementary file 9 — Source data Fig. 4 [file 44318_2025_506_MOESM9_ESM.zip › Figure 4/Fig4D/Fig4D.xlsx]

## Sheet: Sheet1
Source data Figure 4D
	replicate1	replicate2	replicate3
Ctrl	0.662791	1.43023	0.906977
#1	2.40698	2.65116	3.94186
#2	2.33721	2.30233	2.68605
