# Supplementary material for: ALS-associated RNA-binding proteins promote UNC13A transcription through REST downregulation
Source: EMBO J. 2025 Jul 24;44(17):4745–71. doi: 10.1038/s44318-025-00506-0 (PMC12402202; doi:10.1038/s44318-025-00506-0)
Supplement: Supplementary file 9 — Source data Fig. 4 [file 44318_2025_506_MOESM9_ESM.zip › Figure 4/Fig4C/Fig4C.xlsx]

## Sheet: Sheet1
Source data Figure.4C
	replicate1	replicate2	replicate3
Mock	0.171112	0.168803	0.146408
Canonical	0.941259	1.00578	1.05297
ΔR	3.03171	2.66138	2.91824
