# Supplementary material for: ALS-associated RNA-binding proteins promote UNC13A transcription through REST downregulation
Source: EMBO J. 2025 Jul 24;44(17):4745–71. doi: 10.1038/s44318-025-00506-0 (PMC12402202; doi:10.1038/s44318-025-00506-0)
Supplement: Supplementary file 9 — Source data Fig. 4 [file 44318_2025_506_MOESM9_ESM.zip › Figure 4/Fig4E/Fig4E.xlsx]

## Sheet: Sheet1
Source data Fig4E
	replicate1	replicate2	replicate3
Ctrl	0.854617	1.2613	0.884086
#1	1.59725	1.10806	0.736739
#2	0.825147	0.81336	0.795678
