# Supplementary material for: ALS-associated RNA-binding proteins promote UNC13A transcription through REST downregulation
Source: EMBO J. 2025 Jul 24;44(17):4745–71. doi: 10.1038/s44318-025-00506-0 (PMC12402202; doi:10.1038/s44318-025-00506-0)
Supplement: Supplementary file 10 — Source data Fig. 5 [file 44318_2025_506_MOESM10_ESM.zip]

Archive with 30 entries (24 files):
- Figure 5/
- __MACOSX/._Figure 5
- Figure 5/Fig5B/
- __MACOSX/Figure 5/._Fig5B
- Figure 5/.DS_Store
- __MACOSX/Figure 5/._.DS_Store
- Figure 5/Fig5E/
- __MACOSX/Figure 5/._Fig5E
- Figure 5/Fig5D/
- __MACOSX/Figure 5/._Fig5D
- Figure 5/Fig5C/
- __MACOSX/Figure 5/._Fig5C
- Figure 5/Fig5A/
- __MACOSX/Figure 5/._Fig5A
- Figure 5/Fig5B/EMBOJ_raw_Fig5B_TDP-43.tif
- __MACOSX/Figure 5/Fig5B/._EMBOJ_raw_Fig5B_TDP-43.tif
- Figure 5/Fig5B/EMBOJ_raw_Fig5B_MATR3.tif
- __MACOSX/Figure 5/Fig5B/._EMBOJ_raw_Fig5B_MATR3.tif
- Figure 5/Fig5E/EMBOJ_raw_Fig5E.tif
- __MACOSX/Figure 5/Fig5E/._EMBOJ_raw_Fig5E.tif
- Figure 5/Fig5D/EMBOJ_raw_Fig5D_hnRNPA1.tif
- __MACOSX/Figure 5/Fig5D/._EMBOJ_raw_Fig5D_hnRNPA1.tif
- Figure 5/Fig5D/EMBOJ_raw_Fig5D_FUS.tif
- __MACOSX/Figure 5/Fig5D/._EMBOJ_raw_Fig5D_FUS.tif
- Figure 5/Fig5C/EMBOJ_raw_Fig5C_TARDBP.tif
- __MACOSX/Figure 5/Fig5C/._EMBOJ_raw_Fig5C_TARDBP.tif
- Figure 5/Fig5C/EMBOJ_raw_Fig5C_REST.tif
- __MACOSX/Figure 5/Fig5C/._EMBOJ_raw_Fig5C_REST.tif
- Figure 5/Fig5A/Fig5A.xlsx
- __MACOSX/Figure 5/Fig5A/._Fig5A.xlsx
