# Supplementary material for: ALS-associated RNA-binding proteins promote UNC13A transcription through REST downregulation
Source: EMBO J. 2025 Jul 24;44(17):4745–71. doi: 10.1038/s44318-025-00506-0 (PMC12402202; doi:10.1038/s44318-025-00506-0)
Supplement: Supplementary file 10 — Source data Fig. 5 [file 44318_2025_506_MOESM10_ESM.zip › Figure 5/Fig5A/Fig5A.xlsx]

## Sheet: Sheet1
Source data Figure 5A
	replicate1	replicate2	replicate3
WT	0.959057	0.95699	1.08395
MATR3-KO	1.04824	0.988031	1.76067
FUS-KO	1.16235	0.881264	0.884659
hnRNPA1-KO	0.950714	0.805934	0.610814
