# Supplementary material for: ALS-associated RNA-binding proteins promote UNC13A transcription through REST downregulation
Source: EMBO J. 2025 Jul 24;44(17):4745–71. doi: 10.1038/s44318-025-00506-0 (PMC12402202; doi:10.1038/s44318-025-00506-0)
Supplement: Supplementary file 11 — Source data Fig. 6 [file 44318_2025_506_MOESM11_ESM.zip]

Archive with 36 entries (28 files):
- Figure 6/
- __MACOSX/._Figure 6
- Figure 6/Fig6C/
- __MACOSX/Figure 6/._Fig6C
- Figure 6/Fig6D/
- __MACOSX/Figure 6/._Fig6D
- Figure 6/.DS_Store
- __MACOSX/Figure 6/._.DS_Store
- Figure 6/Fig6E/
- __MACOSX/Figure 6/._Fig6E
- Figure 6/Fig6B/
- __MACOSX/Figure 6/._Fig6B
- Figure 6/Fig6G/
- __MACOSX/Figure 6/._Fig6G
- Figure 6/Fig6I/
- __MACOSX/Figure 6/._Fig6I
- Figure 6/Fig6H/
- __MACOSX/Figure 6/._Fig6H
- Figure 6/Fig6C/Fig6C.xlsx
- __MACOSX/Figure 6/Fig6C/._Fig6C.xlsx
- Figure 6/Fig6D/Fig6D.xlsx
- __MACOSX/Figure 6/Fig6D/._Fig6D.xlsx
- Figure 6/Fig6E/Fig6E.xlsx
- __MACOSX/Figure 6/Fig6E/._Fig6E.xlsx
- Figure 6/Fig6B/Western_beta-actin.tif
- __MACOSX/Figure 6/Fig6B/._Western_beta-actin.tif
- Figure 6/Fig6B/Western_FUS.tif
- __MACOSX/Figure 6/Fig6B/._Western_FUS.tif
- Figure 6/Fig6B/Western_hnRNPA1.tif
- __MACOSX/Figure 6/Fig6B/._Western_hnRNPA1.tif
- Figure 6/Fig6G/Fig6G.xlsx
- __MACOSX/Figure 6/Fig6G/._Fig6G.xlsx
- Figure 6/Fig6I/Fig6I.xlsx
- __MACOSX/Figure 6/Fig6I/._Fig6I.xlsx
- Figure 6/Fig6H/Fig6H.xlsx
- __MACOSX/Figure 6/Fig6H/._Fig6H.xlsx
