# Supplementary material for: ALS-associated RNA-binding proteins promote UNC13A transcription through REST downregulation
Source: EMBO J. 2025 Jul 24;44(17):4745–71. doi: 10.1038/s44318-025-00506-0 (PMC12402202; doi:10.1038/s44318-025-00506-0)
Supplement: Supplementary file 11 — Source data Fig. 6 [file 44318_2025_506_MOESM11_ESM.zip › Figure 6/Fig6C/Fig6C.xlsx]

## Sheet: Sheet1
Source data Figure 6C
	rep1	rep2	rep3
WT	0.901171	0.847317	1.25151
Vector	5.30009	5.53127	5.0748
FL	0.840959	1.08162	0.953335
