# Supplementary material for: ALS-associated RNA-binding proteins promote UNC13A transcription through REST downregulation
Source: EMBO J. 2025 Jul 24;44(17):4745–71. doi: 10.1038/s44318-025-00506-0 (PMC12402202; doi:10.1038/s44318-025-00506-0)
Supplement: Supplementary file 11 — Source data Fig. 6 [file 44318_2025_506_MOESM11_ESM.zip › Figure 6/Fig6D/Fig6D.xlsx]

## Sheet: Sheet1
Source data Figure 6D
	rep1	rep2	rep3
FL	1	1	1
ΔGly	6.54309	5.24434	5.94151
ΔRRM	1.57517	1.67302	1.77616
ΔRGG1	7.23953	5.70306	7.50278
ΔZnF	2.06978	2.1682	2.51102
ΔRGG2	5.993	4.83781	6.75007
