# Supplementary material for: ALS-associated RNA-binding proteins promote UNC13A transcription through REST downregulation
Source: EMBO J. 2025 Jul 24;44(17):4745–71. doi: 10.1038/s44318-025-00506-0 (PMC12402202; doi:10.1038/s44318-025-00506-0)
Supplement: Supplementary file 11 — Source data Fig. 6 [file 44318_2025_506_MOESM11_ESM.zip › Figure 6/Fig6E/Fig6E.xlsx]

## Sheet: Sheet1
Source data Figure 6E
	rep1	rep2	rep3
FL	1	1	1
ΔGly	0.0140284	0.0173195	0.0172971
ΔRRM	0.807514	0.801189	0.879191
ΔRGG1	0.00878158	0.00820498	0.00737356
ΔZnF	0.646973	0.613728	0.63783
ΔRGG2	0.00918148	0.00995324	0.0123576
