# Supplementary material for: ALS-associated RNA-binding proteins promote UNC13A transcription through REST downregulation
Source: EMBO J. 2025 Jul 24;44(17):4745–71. doi: 10.1038/s44318-025-00506-0 (PMC12402202; doi:10.1038/s44318-025-00506-0)
Supplement: Supplementary file 11 — Source data Fig. 6 [file 44318_2025_506_MOESM11_ESM.zip › Figure 6/Fig6G/Fig6G.xlsx]

## Sheet: Sheet1
Source data Figure 6G
	rep1	rep2	rep3
FL	0.572917	0.512397	0.526316
27YS	0.252033	0.285714	0.255556
27YS-NLS	0.0582524	0.0925926	0.0813008
