# Supplementary material for: ALS-associated RNA-binding proteins promote UNC13A transcription through REST downregulation
Source: EMBO J. 2025 Jul 24;44(17):4745–71. doi: 10.1038/s44318-025-00506-0 (PMC12402202; doi:10.1038/s44318-025-00506-0)
Supplement: Supplementary file 11 — Source data Fig. 6 [file 44318_2025_506_MOESM11_ESM.zip › Figure 6/Fig6H/Fig6H.xlsx]

## Sheet: Sheet1
Source data Figure 6H
	rep1	rep2	rep3
FL	0.822512	0.986845	1.19064
27YS	6.9787	6.29596	8.34593
27YS-SV40NLS	6.90693	7.09181	7.46553
