# Supplementary material for: ALS-associated RNA-binding proteins promote UNC13A transcription through REST downregulation
Source: EMBO J. 2025 Jul 24;44(17):4745–71. doi: 10.1038/s44318-025-00506-0 (PMC12402202; doi:10.1038/s44318-025-00506-0)
Supplement: Supplementary file 12 — Source data Fig. 7 [file 44318_2025_506_MOESM12_ESM.zip]

Archive with 56 entries (45 files):
- Figure 7/
- __MACOSX/._Figure 7
- Figure 7/.DS_Store
- __MACOSX/Figure 7/._.DS_Store
- Figure 7/Fig7H/
- __MACOSX/Figure 7/._Fig7H
- Figure 7/Fig7A/
- __MACOSX/Figure 7/._Fig7A
- Figure 7/Fig7F/
- __MACOSX/Figure 7/._Fig7F
- Figure 7/Fig7G/
- __MACOSX/Figure 7/._Fig7G
- Figure 7/Fig7I/
- __MACOSX/Figure 7/._Fig7I
- Figure 7/Fig7E/
- __MACOSX/Figure 7/._Fig7E
- Figure 7/Fig7B/
- __MACOSX/Figure 7/._Fig7B
- Figure 7/Fig7C/
- __MACOSX/Figure 7/._Fig7C
- Figure 7/FIg7D/
- __MACOSX/Figure 7/._FIg7D
- Figure 7/Fig7J/
- __MACOSX/Figure 7/._Fig7J
- Figure 7/Fig7H/Original_Fig7H.tif
- __MACOSX/Figure 7/Fig7H/._Original_Fig7H.tif
- Figure 7/Fig7A/Fig7A.xlsx
- __MACOSX/Figure 7/Fig7A/._Fig7A.xlsx
- Figure 7/Fig7F/Original_Fig7F.tif
- __MACOSX/Figure 7/Fig7F/._Original_Fig7F.tif
- Figure 7/Fig7G/Original_Fig7G.tif
- __MACOSX/Figure 7/Fig7G/._Original_Fig7G.tif
- Figure 7/Fig7I/Fig7I.xlsx
- __MACOSX/Figure 7/Fig7I/._Fig7I.xlsx
- Figure 7/Fig7E/Original_Fig7E.tif
- __MACOSX/Figure 7/Fig7E/._Original_Fig7E.tif
- Figure 7/Fig7B/Fig7B.xlsx
- __MACOSX/Figure 7/Fig7B/._Fig7B.xlsx
- Figure 7/Fig7C/Fig7C.xlsx
- __MACOSX/Figure 7/Fig7C/._Fig7C.xlsx
- Figure 7/FIg7D/Fig7D.xlsx
- __MACOSX/Figure 7/FIg7D/._Fig7D.xlsx
- Figure 7/Fig7J/.DS_Store
- __MACOSX/Figure 7/Fig7J/._.DS_Store
- Figure 7/Fig7J/ALS(b).tif
- __MACOSX/Figure 7/Fig7J/._ALS(b).tif
- Figure 7/Fig7J/Non-ALS3.tif
- __MACOSX/Figure 7/Fig7J/._Non-ALS3.tif
- Figure 7/Fig7J/Non-ALS2.tif
- __MACOSX/Figure 7/Fig7J/._Non-ALS2.tif
- Figure 7/Fig7J/ALS(c).tif
- __MACOSX/Figure 7/Fig7J/._ALS(c).tif
- Figure 7/Fig7J/Non-ALS1.tif
- __MACOSX/Figure 7/Fig7J/._Non-ALS1.tif
- Figure 7/Fig7J/ALS(a).tif
- __MACOSX/Figure 7/Fig7J/._ALS(a).tif
