# Supplementary material for: ALS-associated RNA-binding proteins promote UNC13A transcription through REST downregulation
Source: EMBO J. 2025 Jul 24;44(17):4745–71. doi: 10.1038/s44318-025-00506-0 (PMC12402202; doi:10.1038/s44318-025-00506-0)
Supplement: Supplementary file 12 — Source data Fig. 7 [file 44318_2025_506_MOESM12_ESM.zip › Figure 7/Fig7I/Fig7I.xlsx]

## Sheet: Sheet1
Source data Figure 7I
	field1	field2	field3	field4
Ctrl_1	11.1111	14.2857	0	0
Ctrl_2	12.5	25	14.2857	0
Ctrl_3	0	0	0	0
FUS_ALS	60	55.5556	80	83.3333
sALS_1	40	22.2222	25	50
sALS_2	40	33.3333	40	25
sALS_3	57.1429	71.4286	57.1429	44.4444
