# Supplementary material for: ALS-associated RNA-binding proteins promote UNC13A transcription through REST downregulation
Source: EMBO J. 2025 Jul 24;44(17):4745–71. doi: 10.1038/s44318-025-00506-0 (PMC12402202; doi:10.1038/s44318-025-00506-0)
Supplement: Supplementary file 12 — Source data Fig. 7 [file 44318_2025_506_MOESM12_ESM.zip › Figure 7/Fig7B/Fig7B.xlsx]

## Sheet: Sheet1
Source data Figure 7B
	replicate1	replicate2	replicate3
WT	1.04371	1.08916	0.867131
FUS P525L hetero	0.31694	0.37976	0.423753
