# Supplementary material for: ALS-associated RNA-binding proteins promote UNC13A transcription through REST downregulation
Source: EMBO J. 2025 Jul 24;44(17):4745–71. doi: 10.1038/s44318-025-00506-0 (PMC12402202; doi:10.1038/s44318-025-00506-0)
Supplement: Supplementary file 12 — Source data Fig. 7 [file 44318_2025_506_MOESM12_ESM.zip › Figure 7/Fig7C/Fig7C.xlsx]

## Sheet: Sheet1
Source data Fig.7C
Ctrl	0.5285	0.3472	1.264	0.7203	0.5284	0.7784	0.3472
sALS	4.222	3.345	1.434	2.351	5.782	0.8844	1.461	0.328	0.593	2.072	4.503	1.743	1.622
