# Supplementary material for: ALS-associated RNA-binding proteins promote UNC13A transcription through REST downregulation
Source: EMBO J. 2025 Jul 24;44(17):4745–71. doi: 10.1038/s44318-025-00506-0 (PMC12402202; doi:10.1038/s44318-025-00506-0)
Supplement: Supplementary file 12 — Source data Fig. 7 [file 44318_2025_506_MOESM12_ESM.zip › Figure 7/FIg7D/Fig7D.xlsx]

## Sheet: Sheet1
Source data Figure 7D
Ctrl	5.58	4.564	6.96	3.793	6.528	3.448	4.564
sALS	8.112	3.8	5.858	3.534	2.384	5.653	0.5333	4.45	3.57	6.572	4.057	1.928	1.982
